# Supplementary material for: Ethnicity affects the risk factors of acute myocardial infarction and should be considered in educational programs
Source: Front Cardiovasc Med. 2022 Oct 19;9:948028. doi: 10.3389/fcvm.2022.948028 (PMC9626760; doi:10.3389/fcvm.2022.948028)
Supplement: Supplementary file 1 [file Table_1.XLSX]

## Sheet: ورقة1
Code	Gender	Nationality	Risk Factor	Age	Diagnosis	Past medical History	Somling/Non smoking	Systolic blood pressure (mmHg)	Diastolic blood pressure (mmHg)	Fasting blood sugar (mmol/L)	HbA1C (%)	Total cholesterol (mmol/L)	Triglycerides (mmol/L)	LDL (mmol/L)	HDL (mmol/L)	TC/HDL ratio	LDL/HDL ratio	TG/HDL ratio
77966724	Female	Syria	Dyslipidemia	51	NSTEMI	Previous CHD	Non Smooker	135	82	12	9	4.8	2.5	3	0.6	5.8	3.8	3.4
77966723	Female	Syria	Dyslipidemia	51	NSTEMI	Previous CHD	Non Smooker	135	82	12	9	4.8	2.5	3	0.6	5.8	3.8	3.4
77966722	Female	Syria	Dyslipidemia	51	NSTEMI	Previous CHD	Non Smooker	135	82	12	9	4.8	2.5	3	0.6	5.8	3.8	3.4
77966721	Male	Sudan	Headach	51	NSTEMI	Previous CHD	Non Smooker	135	82	12	9	4.8	2.5	3	0.6	5.7	3.8	3.4
77966720	Male	Sudan	Headach	51	NSTEMI	Previous CHD	Non Smooker	135	82	12	9	4.8	2.5	3	0.6	5.7	3.8	3.4
77966719	Male	Sudan	Headach	51	NSTEMI	Previous CHD	Non Smooker	135	82	12	9	4.8	2.5	3	0.6	5.7	3.8	3.4
77966718	Male	Sudan	Headach	51	NSTEMI	Previous CHD	Non Smooker	135	82	12	9	4.8	2.5	3	0.6	5.7	3.8	3.4
77966717	Male	Yemen	Headach	51	NSTEMI	Previous CHD	Non Smooker	135	82	12	9	4.8	2.4	3	0.6	5.7	3.8	3.4
77966707	Male	Sudan	Headach	51	NSTEMI	Previous CHD	Non Smooker	135	82	12	9	4.8	2.5	3	0.6	5.7	3.8	3.4
77966706	Male	Sudan	Headach	51	NSTEMI	Previous CHD	Non Smooker	135	82	12	9	4.8	2.5	3	0.6	5.7	3.8	3.4
77966705	Male	Sudan	Headach	51	NSTEMI	Previous CHD	Non Smooker	135	82	12	9	4.8	2.5	3	0.6	5.7	3.8	3.4
77966701	Male	Syria	Dyslipidemia	51	NSTEMI	Previous CHD	Non Smooker	135	82	12	9	4.8	2.5	3	0.6	5.7	3.8	3.4
77965623	Male	Sudan	Headach	51	NSTEMI	Previous CHD	Non Smooker	135	82	12	9	4.8	2.5	3	0.6	5.7	3.8	3.4
77965622	Male	Sudan	Headach	51	NSTEMI	Previous CHD	Non Smooker	135	82	12	9	4.8	2.5	3	0.6	5.7	3.8	3.4
77965621	Male	Sudan	Headach	51	NSTEMI	Previous CHD	Non Smooker	135	82	12	9	4.8	2.5	3	0.6	5.7	3.8	3.4
77965605	Female	Sri lanka	Dyslipidemia	51	NSTEMI	Previous CHD	Non Smooker	135	82	12	9	4.8	2.5	3	0.6	5.7	3.8	3.4
77965604	Male	Sudan	Headach	51	NSTEMI	Previous CHD	Non Smooker	135	82	12	9	4.8	2.5	3	0.6	5.7	3.8	3.4
77965603	Male	Sudan	Headach	51	NSTEMI	Previous CHD	Non Smooker	135	82	12	9	4.8	2.5	3	0.6	5.7	3.8	3.4
46275346	Male	Yemen	Family History	51	NSTEMI	Previous CHD	Non Smooker	135	82	12	9	4.8	2.4	3	0.6	5.7	3.8	3.4
46275345	Male	Yemen	Family History	51	NSTEMI	Previous CHD	Non Smooker	135	82	12	9	4.8	2.4	3	0.6	5.7	3.8	3.4
46275344	Male	Yemen	Family History	51	NSTEMI	Previous CHD	Non Smooker	135	82	12	9	4.8	2.4	3	0.6	5.7	3.8	3.4
46275340	Male	Yemen	Headach	51	NSTEMI	Previous CHD	Non Smooker	135	82	12	9	4.8	2.5	3	0.6	5.7	3.8	3.4
46275339	Male	Yemen	Headach	51	NSTEMI	Previous CHD	Non Smooker	135	82	12	9	4.8	2.5	3	0.6	5.7	3.8	3.4
46275338	Male	Yemen	Headach	51	NSTEMI	Previous CHD	Non Smooker	135	82	12	9	4.8	2.5	3	0.6	5.7	3.8	3.4
46275331	Male	Yemen	Headach	51	NSTEMI	Previous CHD	Non Smooker	135	82	12	9	4.8	2.5	3	0.6	5.7	3.8	3.4
46275330	Male	Yemen	Headach	51	NSTEMI	Previous CHD	Non Smooker	135	82	12	9	4.8	2.5	3	0.6	5.7	3.8	3.4
46275329	Male	Yemen	Headach	51	NSTEMI	Previous CHD	Non Smooker	135	82	12	9	4.8	2.5	3	0.6	5.7	3.8	3.4
46275328	Male	Yemen	Kidney problem	51	NSTEMI	Previous CHD	Non Smooker	135	82	12	9	4.8	2.4	3	0.6	5.7	3.8	3.4
46275327	Male	Yemen	Kidney problem	51	NSTEMI	Previous CHD	Non Smooker	135	82	12	9	4.8	2.4	3	0.6	5.7	3.8	3.4
46275323	Male	Yemen	Headach	51	NSTEMI	Previous CHD	Non Smooker	135	82	12	9	4.8	2.5	3	0.6	5.7	3.8	3.4
46275322	Male	Yemen	Headach	51	NSTEMI	Previous CHD	Non Smooker	135	82	12	9	4.8	2.5	3	0.6	5.7	3.8	3.4
46275321	Male	Yemen	Headach	51	NSTEMI	Previous CHD	Non Smooker	135	82	12	9	4.8	2.5	3	0.6	5.7	3.8	3.4
46275320	Male	Yemen	Headach	51	NSTEMI	Previous CHD	Non Smooker	135	82	12	9	4.8	2.5	3	0.6	5.7	3.8	3.4
46275315	Male	Yemen	Headach	51	NSTEMI	Previous CHD	Non Smooker	135	82	12	9	4.8	2.5	3	0.6	5.7	3.8	3.4
46275314	Male	Yemen	Headach	51	NSTEMI	Previous CHD	Non Smooker	135	82	12	9	4.8	2.5	3	0.6	5.7	3.8	3.4
46275313	Male	Yemen	Headach	51	NSTEMI	Previous CHD	Non Smooker	135	82	12	9	4.8	2.5	3	0.6	5.7	3.8	3.4
46275312	Male	Yemen	Kidney problem	51	NSTEMI	Previous CHD	Non Smooker	135	82	12	9	4.8	2.4	3	0.6	5.7	3.8	3.4
46275311	Male	Yemen	Kidney problem	51	NSTEMI	Previous CHD	Non Smooker	135	82	12	9	4.8	2.4	3	0.6	5.7	3.8	3.4
46275310	Male	Yemen	Kidney problem	51	NSTEMI	Previous CHD	Non Smooker	135	82	12	9	4.8	2.4	3	0.6	5.7	3.8	3.4
46275301	Male	Yemen	Kidney problem	51	NSTEMI	Previous CHD	Non Smooker	135	82	12	9	4.8	2.4	3	0.6	5.7	3.8	3.4
46275300	Male	Yemen	Kidney problem	51	NSTEMI	Previous CHD	Non Smooker	135	82	12	9	4.8	2.4	3	0.6	5.7	3.8	3.4
36274387	Male	Yemen	Kidney problem	51	NSTEMI	Previous CHD	Non Smooker	135	82	12	9	4.8	2.4	3	0.6	5.7	3.8	3.4
36274383	Male	Yemen	Headach	51	NSTEMI	Previous CHD	Non Smooker	135	82	12	9	4.8	2.5	3	0.6	5.7	3.8	3.4
36274382	Male	Yemen	Headach	51	NSTEMI	Previous CHD	Non Smooker	135	82	12	9	4.8	2.5	3	0.6	5.7	3.8	3.4
36274381	Male	Yemen	Headach	51	NSTEMI	Previous CHD	Non Smooker	135	82	12	9	4.8	2.5	3	0.6	5.7	3.8	3.4
36274380	Male	Yemen	Headach	51	NSTEMI	Previous CHD	Non Smooker	135	82	12	9	4.8	2.5	3	0.6	5.7	3.8	3.4
36274379	Male	Yemen	Headach	51	NSTEMI	Previous CHD	Non Smooker	135	82	12	9	4.8	2.5	3	0.6	5.7	3.8	3.4
36274375	Male	Yemen	Headach	51	NSTEMI	Previous CHD	Non Smooker	135	82	12	9	4.8	2.5	3	0.6	5.7	3.8	3.4
36274374	Male	Yemen	Headach	51	NSTEMI	Previous CHD	Non Smooker	135	82	12	9	4.8	2.5	3	0.6	5.7	3.8	3.4
36274373	Male	Yemen	Family History	51	NSTEMI	Previous CHD	Non Smooker	135	82	12	9	4.8	2.4	3	0.6	5.7	3.8	3.4
36274372	Male	Yemen	Family History	51	NSTEMI	Previous CHD	Non Smooker	135	82	12	9	4.8	2.4	3	0.6	5.7	3.8	3.4
36274371	Male	Yemen	Family History	51	NSTEMI	Previous CHD	Non Smooker	135	82	12	9	4.8	2.4	3	0.6	5.7	3.8	3.4
36274370	Male	Yemen	Family History	51	NSTEMI	Previous CHD	Non Smooker	135	82	12	9	4.8	2.4	3	0.6	5.7	3.8	3.4
36274359	Male	Yemen	Headach	51	NSTEMI	Previous CHD	Non Smooker	135	82	12	9	4.8	2.5	3	0.6	5.7	3.8	3.4
36274358	Male	Yemen	Headach	51	NSTEMI	Previous CHD	Non Smooker	135	82	12	9	4.8	2.5	3	0.6	5.7	3.8	3.4
36274357	Male	Yemen	Headach	51	NSTEMI	Previous CHD	Non Smooker	135	82	12	9	4.8	2.5	3	0.6	5.7	3.8	3.4
36274356	Male	Yemen	Headach	51	NSTEMI	Previous CHD	Non Smooker	135	82	12	9	4.8	2.5	3	0.6	5.7	3.8	3.4
36274355	Male	Yemen	Headach	51	NSTEMI	Previous CHD	Non Smooker	135	82	12	9	4.8	2.5	3	0.6	5.7	3.8	3.4
36274354	Male	Yemen	Headach	51	NSTEMI	Previous CHD	Non Smooker	135	82	12	9	4.8	2.5	3	0.6	5.7	3.8	3.4
36274350	Male	Yemen	Headach	51	NSTEMI	Previous CHD	Non Smooker	135	82	12	9	4.8	2.5	3	0.6	5.7	3.8	3.4
36274349	Male	Yemen	Headach	51	NSTEMI	Previous CHD	Non Smooker	135	82	12	9	4.8	2.5	3	0.6	5.7	3.8	3.4
36274348	Male	Yemen	Headach	51	NSTEMI	Previous CHD	Non Smooker	135	82	12	9	4.8	2.5	3	0.6	5.7	3.8	3.4
36274341	Male	Yemen	Kidney problem	51	NSTEMI	Previous CHD	Non Smooker	135	82	12	9	4.8	2.4	3	0.6	5.7	3.8	3.4
36274340	Male	Yemen	Kidney problem	51	NSTEMI	Previous CHD	Non Smooker	135	82	12	9	4.8	2.4	3	0.6	5.7	3.8	3.4
36274337	Male	Yemen	Headach	51	NSTEMI	Previous CHD	Non Smooker	135	82	12	9	4.8	2.5	3	0.6	5.7	3.8	3.4
36274336	Male	Yemen	Headach	51	NSTEMI	Previous CHD	Non Smooker	135	82	12	9	4.8	2.5	3	0.6	5.7	3.8	3.4
36274335	Male	Yemen	Headach	51	NSTEMI	Previous CHD	Non Smooker	135	82	12	9	4.8	2.5	3	0.6	5.7	3.8	3.4
36274334	Male	Yemen	Headach	51	NSTEMI	Previous CHD	Non Smooker	135	82	12	9	4.8	2.5	3	0.6	5.7	3.8	3.4
36274330	Male	Yemen	Headach	51	NSTEMI	Previous CHD	Non Smooker	135	82	12	9	4.8	2.5	3	0.6	5.7	3.8	3.4
36274329	Male	Yemen	Headach	51	NSTEMI	Previous CHD	Non Smooker	135	82	12	9	4.8	2.5	3	0.6	5.7	3.8	3.4
36274328	Male	Yemen	Lung problem	51	NSTEMI	Previous CHD	Non Smooker	135	82	12	9	4.8	2.4	3	0.6	5.7	3.8	3.4
36274327	Male	Yemen	Lung problem	51	NSTEMI	Previous CHD	Non Smooker	135	82	12	9	4.8	2.4	3	0.6	5.7	3.8	3.4
36274310	Male	Yemen	Headach	51	NSTEMI	Previous CHD	Non Smooker	135	82	12	9	4.8	2.5	3	0.6	5.7	3.8	3.4
36274309	Male	Yemen	Headach	51	NSTEMI	Previous CHD	Non Smooker	135	82	12	9	4.8	2.5	3	0.6	5.7	3.8	3.4
36274308	Male	Yemen	Headach	51	NSTEMI	Previous CHD	Non Smooker	135	82	12	9	4.8	2.5	3	0.6	5.7	3.8	3.4
36274298	Male	Yemen	Headach	51	NSTEMI	Previous CHD	Non Smooker	135	82	12	9	4.8	2.5	3	0.6	5.7	3.8	3.4
36274297	Male	Yemen	Headach	51	NSTEMI	Previous CHD	Non Smooker	135	82	12	9	4.8	2.5	3	0.6	5.7	3.8	3.4
36274296	Male	Yemen	Headach	51	NSTEMI	Previous CHD	Non Smooker	135	82	12	9	4.8	2.5	3	0.6	5.7	3.8	3.4
36274292	Male	Yemen	Lung problem	51	NSTEMI	Previous CHD	Non Smooker	135	82	12	9	4.8	2.4	3	0.6	5.7	3.8	3.4
36274291	Male	Yemen	Lung problem	51	NSTEMI	Previous CHD	Non Smooker	135	82	12	9	4.8	2.4	3	0.6	5.7	3.8	3.4
36274290	Male	Yemen	Lung problem	51	NSTEMI	Previous CHD	Non Smooker	135	82	12	9	4.8	2.4	3	0.6	5.7	3.8	3.4
36274286	Male	Yemen	Headach	51	NSTEMI	Previous CHD	Non Smooker	135	82	12	9	4.8	2.5	3	0.6	5.7	3.8	3.4
36274285	Male	Yemen	Headach	51	NSTEMI	Previous CHD	Non Smooker	135	82	12	9	4.8	2.5	3	0.6	5.7	3.8	3.4
36274284	Male	Yemen	Headach	51	NSTEMI	Previous CHD	Non Smooker	135	82	12	9	4.8	2.5	3	0.6	5.7	3.8	3.4
36274280	Male	Yemen	Headach	51	NSTEMI	Previous CHD	Non Smooker	135	82	12	9	4.8	2.5	3	0.6	5.7	3.8	3.4
36274279	Male	Yemen	Headach	51	NSTEMI	Previous CHD	Non Smooker	135	82	12	9	4.8	2.5	3	0.6	5.7	3.8	3.4
36274278	Male	Yemen	Headach	51	NSTEMI	Previous CHD	Non Smooker	135	82	12	9	4.8	2.5	3	0.6	5.7	3.8	3.4
36274274	Male	Yemen	Headach	51	NSTEMI	Previous CHD	Non Smooker	135	82	12	9	4.8	2.5	3	0.6	5.7	3.8	3.4
36274273	Male	Yemen	Headach	51	NSTEMI	Previous CHD	Non Smooker	135	82	12	9	4.8	2.5	3	0.6	5.7	3.8	3.4
36274270	Male	Yemen	Headach	51	NSTEMI	Previous CHD	Non Smooker	135	82	12	9	4.8	2.5	3	0.6	5.7	3.8	3.4
36274269	Male	Yemen	Headach	51	NSTEMI	Previous CHD	Non Smooker	135	82	12	9	4.8	2.5	3	0.6	5.7	3.8	3.4
36274268	Male	Yemen	Headach	51	NSTEMI	Previous CHD	Non Smooker	135	82	12	9	4.8	2.5	3	0.6	5.7	3.8	3.4
36274267	Male	Yemen	Kidney problem	51	NSTEMI	Previous CHD	Non Smooker	135	82	12	9	4.8	2.4	3	0.6	5.7	3.8	3.4
36274266	Male	Yemen	Kidney problem	51	NSTEMI	Previous CHD	Non Smooker	135	82	12	9	4.8	2.4	3	0.6	5.7	3.8	3.4
36274265	Male	Yemen	Kidney problem	51	NSTEMI	Previous CHD	Non Smooker	135	82	12	9	4.8	2.4	3	0.6	5.7	3.8	3.4
36274261	Male	Yemen	Headach	51	NSTEMI	Previous CHD	Non Smooker	135	82	12	9	4.8	2.5	3	0.6	5.7	3.8	3.4
36274260	Male	Yemen	Headach	51	NSTEMI	Previous CHD	Non Smooker	135	82	12	9	4.8	2.5	3	0.6	5.7	3.8	3.4
36274245	Male	Yemen	Headach	51	NSTEMI	Previous CHD	Non Smooker	135	82	12	9	4.8	2.5	3	0.6	5.7	3.8	3.4
36274244	Male	Yemen	Headach	51	NSTEMI	Previous CHD	Non Smooker	135	82	12	9	4.8	2.5	3	0.6	5.7	3.8	3.4
36274242	Male	Yemen	Headach	51	NSTEMI	Previous CHD	Non Smooker	135	82	12	9	4.8	2.5	3	0.6	5.7	3.8	3.4
36274241	Male	Yemen	Headach	51	NSTEMI	Previous CHD	Non Smooker	135	82	12	9	4.8	2.5	3	0.6	5.7	3.8	3.4
36274240	Male	Yemen	Headach	51	NSTEMI	Previous CHD	Non Smooker	135	82	12	9	4.8	2.5	3	0.6	5.7	3.8	3.4
36274239	Male	Yemen	Headach	51	NSTEMI	Previous CHD	Non Smooker	135	82	12	9	4.8	2.5	3	0.6	5.7	3.8	3.4
36274236	Male	Yemen	Lung problem	51	NSTEMI	Previous CHD	Non Smooker	135	82	12	9	4.8	2.4	3	0.6	5.7	3.8	3.4
36274235	Male	Yemen	Lung problem	51	NSTEMI	Previous CHD	Non Smooker	135	82	12	9	4.8	2.4	3	0.6	5.7	3.8	3.4
36274234	Male	Yemen	Headach	51	NSTEMI	Previous CHD	Non Smooker	135	82	12	9	4.8	2.5	3	0.6	5.7	3.8	3.4
36274233	Male	Yemen	Headach	51	NSTEMI	Previous CHD	Non Smooker	135	82	12	9	4.8	2.5	3	0.6	5.7	3.8	3.4
36274226	Male	Yemen	Headach	51	NSTEMI	Previous CHD	Non Smooker	135	82	12	9	4.8	2.5	3	0.6	5.7	3.8	3.4
36274225	Male	Yemen	Headach	51	NSTEMI	Previous CHD	Non Smooker	135	82	12	9	4.8	2.5	3	0.6	5.7	3.8	3.4
36274224	Male	Yemen	Headach	51	NSTEMI	Previous CHD	Non Smooker	135	82	12	9	4.8	2.5	3	0.6	5.7	3.8	3.4
36274221	Male	Yemen	Family History	51	NSTEMI	Previous CHD	Non Smooker	135	82	12	9	4.8	2.4	3	0.6	5.7	3.8	3.4
36274220	Male	Yemen	Family History	51	NSTEMI	Previous CHD	Non Smooker	135	82	12	9	4.8	2.4	3	0.6	5.7	3.8	3.4
36274216	Male	Yemen	Kidney problem	51	NSTEMI	Previous CHD	Non Smooker	135	82	12	9	4.8	2.4	3	0.6	5.7	3.8	3.4
36274215	Male	Yemen	Kidney problem	51	NSTEMI	Previous CHD	Non Smooker	135	82	12	9	4.8	2.4	3	0.6	5.7	3.8	3.4
36274208	Male	Yemen	Headach	51	NSTEMI	Previous CHD	Non Smooker	135	82	12	9	4.8	2.5	3	0.6	5.7	3.8	3.4
36274207	Male	Yemen	Headach	51	NSTEMI	Previous CHD	Non Smooker	135	82	12	9	4.8	2.5	3	0.6	5.7	3.8	3.4
36274199	Male	Yemen	Headach	51	NSTEMI	Previous CHD	Non Smooker	135	82	12	9	4.8	2.5	3	0.6	5.7	3.8	3.4
36274198	Male	Yemen	Headach	51	NSTEMI	Previous CHD	Non Smooker	135	82	12	9	4.8	2.5	3	0.6	5.7	3.8	3.4
36274197	Male	Yemen	Family History	51	NSTEMI	Previous CHD	Non Smooker	135	82	12	9	4.8	2.4	3	0.6	5.7	3.8	3.4
36274196	Male	Yemen	Family History	51	NSTEMI	Previous CHD	Non Smooker	135	82	12	9	4.8	2.4	3	0.6	5.7	3.8	3.4
36274195	Male	Yemen	Family History	51	NSTEMI	Previous CHD	Non Smooker	135	82	12	9	4.8	2.4	3	0.6	5.7	3.8	3.4
36274180	Male	Yemen	Headach	51	NSTEMI	Previous CHD	Non Smooker	135	82	12	9	4.8	2.5	3	0.6	5.7	3.8	3.4
36274179	Male	Yemen	Headach	51	NSTEMI	Previous CHD	Non Smooker	135	82	12	9	4.8	2.5	3	0.6	5.7	3.8	3.4
36274178	Male	Yemen	Headach	51	NSTEMI	Previous CHD	Non Smooker	135	82	12	9	4.8	2.5	3	0.6	5.7	3.8	3.4
36274177	Male	Yemen	Lung problem	51	NSTEMI	Previous CHD	Non Smooker	135	82	12	9	4.8	2.4	3	0.6	5.7	3.8	3.4
36274176	Male	Yemen	Lung problem	51	NSTEMI	Previous CHD	Non Smooker	135	82	12	9	4.8	2.4	3	0.6	5.7	3.8	3.4
36274175	Male	Yemen	Headach	51	NSTEMI	Previous CHD	Non Smooker	135	82	12	9	4.8	2.5	3	0.6	5.7	3.8	3.4
36274174	Male	Yemen	Headach	51	NSTEMI	Previous CHD	Non Smooker	135	82	12	9	4.8	2.5	3	0.6	5.7	3.8	3.4
36274173	Male	Yemen	Headach	51	NSTEMI	Previous CHD	Non Smooker	135	82	12	9	4.8	2.5	3	0.6	5.7	3.8	3.4
36274172	Male	Yemen	Headach	51	NSTEMI	Previous CHD	Non Smooker	135	82	12	9	4.8	2.5	3	0.6	5.7	3.8	3.4
36274171	Male	Yemen	Headach	51	NSTEMI	Previous CHD	Non Smooker	135	82	12	9	4.8	2.5	3	0.6	5.7	3.8	3.4
36274170	Male	Yemen	Headach	51	NSTEMI	Previous CHD	Non Smooker	135	82	12	9	4.8	2.5	3	0.6	5.7	3.8	3.4
36274169	Male	Sudan	Headach	51	NSTEMI	Previous CHD	Non Smooker	135	82	12	9	4.8	2.5	3	0.6	5.7	3.8	3.4
36274168	Male	Sudan	Headach	51	NSTEMI	Previous CHD	Non Smooker	135	82	12	9	4.8	2.5	3	0.6	5.7	3.8	3.4
36274167	Male	Yemen	Headach	51	NSTEMI	Previous CHD	Non Smooker	135	82	12	9	4.8	2.5	3	0.6	5.7	3.8	3.4
36274166	Male	Yemen	Headach	51	NSTEMI	Previous CHD	Non Smooker	135	82	12	9	4.8	2.5	3	0.6	5.7	3.8	3.4
36274165	Male	Yemen	Headach	51	NSTEMI	Previous CHD	Non Smooker	135	82	12	9	4.8	2.5	3	0.6	5.7	3.8	3.4
36274159	Male	Yemen	Kidney problem	51	NSTEMI	Previous CHD	Non Smooker	135	82	12	9	4.8	2.4	3	0.6	5.7	3.8	3.4
36274158	Male	Yemen	Kidney problem	51	NSTEMI	Previous CHD	Non Smooker	135	82	12	9	4.8	2.4	3	0.6	5.7	3.8	3.4
36274157	Male	Yemen	Headach	51	NSTEMI	Previous CHD	Non Smooker	135	82	12	9	4.8	2.5	3	0.6	5.7	3.8	3.4
36274156	Male	Yemen	Headach	51	NSTEMI	Previous CHD	Non Smooker	135	82	12	9	4.8	2.5	3	0.6	5.7	3.8	3.4
36274155	Male	Sudan	Headach	51	NSTEMI	Previous CHD	Non Smooker	135	82	12	9	4.8	2.5	3	0.6	5.7	3.8	3.4
36274154	Male	Sudan	Headach	51	NSTEMI	Previous CHD	Non Smooker	135	82	12	9	4.8	2.5	3	0.6	5.7	3.8	3.4
36274150	Male	Yemen	Kidney problem	51	NSTEMI	Previous CHD	Non Smooker	135	82	12	9	4.8	2.4	3	0.6	5.7	3.8	3.4
36274149	Male	Yemen	Kidney problem	51	NSTEMI	Previous CHD	Non Smooker	135	82	12	9	4.8	2.4	3	0.6	5.7	3.8	3.4
36274148	Male	Yemen	Family History	51	NSTEMI	Previous CHD	Non Smooker	135	82	12	9	4.8	2.4	3	0.6	5.7	3.8	3.4
36274147	Male	Yemen	Family History	51	NSTEMI	Previous CHD	Non Smooker	135	82	12	9	4.8	2.4	3	0.6	5.7	3.8	3.4
36274146	Male	Sudan	Headach	51	NSTEMI	Previous CHD	Non Smooker	135	82	12	9	4.8	2.5	3	0.6	5.7	3.8	3.4
36274145	Male	Sudan	Headach	51	NSTEMI	Previous CHD	Non Smooker	135	82	12	9	4.8	2.5	3	0.6	5.7	3.8	3.4
36274138	Male	Yemen	Kidney problem	51	NSTEMI	Previous CHD	Non Smooker	135	82	12	9	4.8	2.4	3	0.6	5.7	3.8	3.4
36274137	Male	Yemen	Kidney problem	51	NSTEMI	Previous CHD	Non Smooker	135	82	12	9	4.8	2.4	3	0.6	5.7	3.8	3.4
36274136	Male	Yemen	Kidney problem	51	NSTEMI	Previous CHD	Non Smooker	135	82	12	9	4.8	2.4	3	0.6	5.7	3.8	3.4
36274132	Male	Sudan	Headach	51	NSTEMI	Previous CHD	Non Smooker	135	82	12	9	4.8	2.5	3	0.6	5.7	3.8	3.4
36274131	Male	Sudan	Headach	51	NSTEMI	Previous CHD	Non Smooker	135	82	12	9	4.8	2.5	3	0.6	5.7	3.8	3.4
36274130	Male	Sudan	Headach	51	NSTEMI	Previous CHD	Non Smooker	135	82	12	9	4.8	2.5	3	0.6	5.7	3.8	3.4
36274129	Male	Yemen	Headach	51	NSTEMI	Previous CHD	Non Smooker	135	82	12	9	4.8	2.5	3	0.6	5.7	3.8	3.4
36274128	Male	Yemen	Headach	51	NSTEMI	Previous CHD	Non Smooker	135	82	12	9	4.8	2.5	3	0.6	5.7	3.8	3.4
36274127	Male	Yemen	Headach	51	NSTEMI	Previous CHD	Non Smooker	135	82	12	9	4.8	2.5	3	0.6	5.7	3.8	3.4
36274126	Male	Yemen	Headach	51	NSTEMI	Previous CHD	Non Smooker	135	82	12	9	4.8	2.5	3	0.6	5.7	3.8	3.4
36274125	Male	Yemen	Headach	51	NSTEMI	Previous CHD	Non Smooker	135	82	12	9	4.8	2.5	3	0.6	5.7	3.8	3.4
36274124	Male	Sudan	Headach	51	NSTEMI	Previous CHD	Non Smooker	135	82	12	9	4.8	2.5	3	0.6	5.7	3.8	3.4
36274123	Male	Sudan	Headach	51	NSTEMI	Previous CHD	Non Smooker	135	82	12	9	4.8	2.5	3	0.6	5.7	3.8	3.4
36274120	Male	Yemen	Family History	51	NSTEMI	Previous CHD	Non Smooker	135	82	12	9	4.8	2.4	3	0.6	5.7	3.8	3.4
36274119	Male	Yemen	Family History	51	NSTEMI	Previous CHD	Non Smooker	135	82	12	9	4.8	2.4	3	0.6	5.7	3.8	3.4
36274118	Male	Sudan	Headach	51	NSTEMI	Previous CHD	Non Smooker	135	82	12	9	4.8	2.5	3	0.6	5.7	3.8	3.4
36274117	Male	Sudan	Headach	51	NSTEMI	Previous CHD	Non Smooker	135	82	12	9	4.8	2.5	3	0.6	5.7	3.8	3.4
36274116	Male	Sudan	Headach	51	NSTEMI	Previous CHD	Non Smooker	135	82	12	9	4.8	2.5	3	0.6	5.7	3.8	3.4
36274115	Male	Yemen	Headach	51	NSTEMI	Previous CHD	Non Smooker	135	82	12	9	4.8	2.5	3	0.6	5.7	3.8	3.4
36274114	Male	Yemen	Headach	51	NSTEMI	Previous CHD	Non Smooker	135	82	12	9	4.8	2.5	3	0.6	5.7	3.8	3.4
36274113	Male	Yemen	Headach	51	NSTEMI	Previous CHD	Non Smooker	135	82	12	9	4.8	2.5	3	0.6	5.7	3.8	3.4
36274112	Male	Yemen	Headach	51	NSTEMI	Previous CHD	Non Smooker	135	82	12	9	4.8	2.5	3	0.6	5.7	3.8	3.4
36274111	Male	Yemen	Headach	51	NSTEMI	Previous CHD	Non Smooker	135	82	12	9	4.8	2.5	3	0.6	5.7	3.8	3.4
36274110	Male	Sudan	Headach	51	NSTEMI	Previous CHD	Non Smooker	135	82	12	9	4.8	2.5	3	0.6	5.7	3.8	3.4
36274109	Male	Sudan	Headach	51	NSTEMI	Previous CHD	Non Smooker	135	82	12	9	4.8	2.5	3	0.6	5.7	3.8	3.4
36274106	Male	Sudan	Headach	51	NSTEMI	Previous CHD	Non Smooker	135	82	12	9	4.8	2.5	3	0.6	5.7	3.8	3.4
36274105	Male	Sudan	Headach	51	NSTEMI	Previous CHD	Non Smooker	135	82	12	9	4.8	2.5	3	0.6	5.7	3.8	3.4
36274104	Male	Yemen	Headach	51	NSTEMI	Previous CHD	Non Smooker	135	82	12	9	4.8	2.5	3	0.6	5.7	3.8	3.4
36274103	Male	Yemen	Headach	51	NSTEMI	Previous CHD	Non Smooker	135	82	12	9	4.8	2.5	3	0.6	5.7	3.8	3.4
36274102	Male	Yemen	Headach	51	NSTEMI	Previous CHD	Non Smooker	135	82	12	9	4.8	2.5	3	0.6	5.7	3.8	3.4
36274101	Male	Yemen	Headach	51	NSTEMI	Previous CHD	Non Smooker	135	82	12	9	4.8	2.5	3	0.6	5.7	3.8	3.4
36274100	Male	Sudan	Headach	51	NSTEMI	Previous CHD	Non Smooker	135	82	12	9	4.8	2.5	3	0.6	5.7	3.8	3.4
36274099	Male	Sudan	Headach	51	NSTEMI	Previous CHD	Non Smooker	135	82	12	9	4.8	2.5	3	0.6	5.7	3.8	3.4
36274096	Male	Sudan	Headach	51	NSTEMI	Previous CHD	Non Smooker	135	82	12	9	4.8	2.5	3	0.6	5.7	3.8	3.4
36274095	Male	Sudan	Headach	51	NSTEMI	Previous CHD	Non Smooker	135	82	12	9	4.8	2.5	3	0.6	5.7	3.8	3.4
36274092	Male	Yemen	Headach	51	NSTEMI	Previous CHD	Non Smooker	135	82	12	9	4.8	2.5	3	0.6	5.7	3.8	3.4
36274091	Male	Yemen	Headach	51	NSTEMI	Previous CHD	Non Smooker	135	82	12	9	4.8	2.5	3	0.6	5.7	3.8	3.4
36274090	Male	Sudan	Headach	51	NSTEMI	Previous CHD	Non Smooker	135	82	12	9	4.8	2.5	3	0.6	5.7	3.8	3.4
36274089	Male	Sudan	Headach	51	NSTEMI	Previous CHD	Non Smooker	135	82	12	9	4.8	2.5	3	0.6	5.7	3.8	3.4
36274084	Male	Yemen	Headach	51	NSTEMI	Previous CHD	Non Smooker	135	82	12	9	4.8	2.5	3	0.6	5.7	3.8	3.4
36274083	Male	Yemen	Headach	51	NSTEMI	Previous CHD	Non Smooker	135	82	12	9	4.8	2.5	3	0.6	5.7	3.8	3.4
36274082	Male	Yemen	Lung problem	51	NSTEMI	Previous CHD	Non Smooker	135	82	12	9	4.8	2.4	3	0.6	5.7	3.8	3.4
36274081	Male	Yemen	Headach	51	NSTEMI	Previous CHD	Non Smooker	135	82	12	9	4.8	2.5	3	0.6	5.7	3.8	3.4
36274080	Male	Yemen	Headach	51	NSTEMI	Previous CHD	Non Smooker	135	82	12	9	4.8	2.5	3	0.6	5.7	3.8	3.4
36274079	Male	Sudan	Headach	51	NSTEMI	Previous CHD	Non Smooker	135	82	12	9	4.8	2.5	3	0.6	5.7	3.8	3.4
36274078	Male	Sudan	Headach	51	NSTEMI	Previous CHD	Non Smooker	135	82	12	9	4.8	2.5	3	0.6	5.7	3.8	3.4
36274077	Male	Yemen	Kidney problem	51	NSTEMI	Previous CHD	Non Smooker	135	82	12	9	4.8	2.4	3	0.6	5.7	3.8	3.4
36274076	Male	Yemen	Kidney problem	51	NSTEMI	Previous CHD	Non Smooker	135	82	12	9	4.8	2.4	3	0.6	5.7	3.8	3.4
36274075	Male	Sudan	Headach	51	NSTEMI	Previous CHD	Non Smooker	135	82	12	9	4.8	2.5	3	0.6	5.7	3.8	3.4
36274074	Male	Sudan	Headach	51	NSTEMI	Previous CHD	Non Smooker	135	82	12	9	4.8	2.5	3	0.6	5.7	3.8	3.4
36274071	Male	Sudan	Headach	51	NSTEMI	Previous CHD	Non Smooker	135	82	12	9	4.8	2.5	3	0.6	5.7	3.8	3.4
36274070	Male	Sudan	Headach	51	NSTEMI	Previous CHD	Non Smooker	135	82	12	9	4.8	2.5	3	0.6	5.7	3.8	3.4
36274069	Male	Sudan	Headach	51	NSTEMI	Previous CHD	Non Smooker	135	82	12	9	4.8	2.5	3	0.6	5.7	3.8	3.4
36274068	Male	Sudan	Headach	51	NSTEMI	Previous CHD	Non Smooker	135	82	12	9	4.8	2.5	3	0.6	5.7	3.8	3.4
36274067	Male	Sudan	Headach	51	NSTEMI	Previous CHD	Non Smooker	135	82	12	9	4.8	2.5	3	0.6	5.7	3.8	3.4
36274066	Male	Sudan	Headach	51	NSTEMI	Previous CHD	Non Smooker	135	82	12	9	4.8	2.5	3	0.6	5.7	3.8	3.4
36274062	Male	Yemen	Headach	51	NSTEMI	Previous CHD	Non Smooker	135	82	12	9	4.8	2.5	3	0.6	5.7	3.8	3.4
36274061	Male	Yemen	Headach	51	NSTEMI	Previous CHD	Non Smooker	135	82	12	9	4.8	2.5	3	0.6	5.7	3.8	3.4
36274060	Male	Sudan	Headach	51	NSTEMI	Previous CHD	Non Smooker	135	82	12	9	4.8	2.5	3	0.6	5.7	3.8	3.4
36274059	Male	Sudan	Headach	51	NSTEMI	Previous CHD	Non Smooker	135	82	12	9	4.8	2.5	3	0.6	5.7	3.8	3.4
36274058	Male	Yemen	Kidney problem	51	NSTEMI	Previous CHD	Non Smooker	135	82	12	9	4.8	2.4	3	0.6	5.7	3.8	3.4
36274057	Male	Yemen	Kidney problem	51	NSTEMI	Previous CHD	Non Smooker	135	82	12	9	4.8	2.4	3	0.6	5.7	3.8	3.4
36274056	Male	Yemen	Kidney problem	51	NSTEMI	Previous CHD	Non Smooker	135	82	12	9	4.8	2.4	3	0.6	5.7	3.8	3.4
36274053	Male	Yemen	Kidney problem	51	NSTEMI	Previous CHD	Non Smooker	135	82	12	9	4.8	2.4	3	0.6	5.7	3.8	3.4
36274052	Male	Yemen	Family History	51	NSTEMI	Previous CHD	Non Smooker	135	82	12	9	4.8	2.4	3	0.6	5.7	3.8	3.4
36274051	Male	Yemen	Family History	51	NSTEMI	Previous CHD	Non Smooker	135	82	12	9	4.8	2.4	3	0.6	5.7	3.8	3.4
36274050	Male	Sudan	Headach	51	NSTEMI	Previous CHD	Non Smooker	135	82	12	9	4.8	2.5	3	0.6	5.7	3.8	3.4
36274049	Male	Sudan	Headach	51	NSTEMI	Previous CHD	Non Smooker	135	82	12	9	4.8	2.5	3	0.6	5.7	3.8	3.4
36274044	Male	Sudan	Headach	51	NSTEMI	Previous CHD	Non Smooker	135	82	12	9	4.8	2.5	3	0.6	5.7	3.8	3.4
36274043	Male	Sudan	Headach	51	NSTEMI	Previous CHD	Non Smooker	135	82	12	9	4.8	2.5	3	0.6	5.7	3.8	3.4
36274042	Male	Sudan	Headach	51	NSTEMI	Previous CHD	Non Smooker	135	82	12	9	4.8	2.5	3	0.6	5.7	3.8	3.4
36274041	Male	Yemen	Kidney problem	51	NSTEMI	Previous CHD	Non Smooker	135	82	12	9	4.8	2.4	3	0.6	5.7	3.8	3.4
36274040	Male	Yemen	Family History	51	NSTEMI	Previous CHD	Non Smooker	135	82	12	9	4.8	2.4	3	0.6	5.7	3.8	3.4
36274036	Male	Sudan	Headach	51	NSTEMI	Previous CHD	Non Smooker	135	82	12	9	4.8	2.5	3	0.6	5.7	3.8	3.4
36274035	Male	Sudan	Headach	51	NSTEMI	Previous CHD	Non Smooker	135	82	12	9	4.8	2.5	3	0.6	5.7	3.8	3.4
36274034	Male	Sudan	Headach	51	NSTEMI	Previous CHD	Non Smooker	135	82	12	9	4.8	2.5	3	0.6	5.7	3.8	3.4
36274033	Male	Yemen	Lung problem	51	NSTEMI	Previous CHD	Non Smooker	135	82	12	9	4.8	2.4	3	0.6	5.7	3.8	3.4
36274032	Male	Yemen	Lung problem	51	NSTEMI	Previous CHD	Non Smooker	135	82	12	9	4.8	2.4	3	0.6	5.7	3.8	3.4
36274031	Male	Yemen	Headach	51	NSTEMI	Previous CHD	Non Smooker	135	82	12	9	4.8	2.5	3	0.6	5.7	3.8	3.4
36274030	Male	Yemen	Headach	51	NSTEMI	Previous CHD	Non Smooker	135	82	12	9	4.8	2.5	3	0.6	5.7	3.8	3.4
36274029	Male	Yemen	Kidney problem	51	NSTEMI	Previous CHD	Non Smooker	135	82	12	9	4.8	2.4	3	0.6	5.7	3.8	3.4
36274028	Male	Yemen	Kidney problem	51	NSTEMI	Previous CHD	Non Smooker	135	82	12	9	4.8	2.4	3	0.6	5.7	3.8	3.4
36274027	Male	Sudan	Headach	51	NSTEMI	Previous CHD	Non Smooker	135	82	12	9	4.8	2.5	3	0.6	5.7	3.8	3.4
36274026	Male	Sudan	Headach	51	NSTEMI	Previous CHD	Non Smooker	135	82	12	9	4.8	2.5	3	0.6	5.7	3.8	3.4
36274025	Female	Sri lanka	Dyslipidemia	51	NSTEMI	Previous CHD	Non Smooker	135	82	12	9	4.8	2.5	3	0.6	5.7	3.8	3.4
36274024	Female	Sri lanka	Dyslipidemia	51	NSTEMI	Previous CHD	Non Smooker	135	82	12	9	4.8	2.5	3	0.6	5.7	3.8	3.4
36274023	Male	Yemen	Headach	51	NSTEMI	Previous CHD	Non Smooker	135	82	12	9	4.8	2.5	3	0.6	5.7	3.8	3.4
36274022	Male	Yemen	Headach	51	NSTEMI	Previous CHD	Non Smooker	135	82	12	9	4.8	2.5	3	0.6	5.7	3.8	3.4
36274015	Female	Sri lanka	Dyslipidemia	51	NSTEMI	Previous CHD	Non Smooker	135	82	12	9	4.8	2.5	3	0.6	5.7	3.8	3.4
36274014	Female	Sri lanka	Dyslipidemia	51	NSTEMI	Previous CHD	Non Smooker	135	82	12	9	4.8	2.5	3	0.6	5.7	3.8	3.4
36274013	Male	Yemen	Headach	51	NSTEMI	Previous CHD	Non Smooker	135	82	12	9	4.8	2.5	3	0.6	5.7	3.8	3.4
36274012	Male	Yemen	Headach	51	NSTEMI	Previous CHD	Non Smooker	135	82	12	9	4.8	2.5	3	0.6	5.7	3.8	3.4
36274007	Female	Sri lanka	Dyslipidemia	51	NSTEMI	Previous CHD	Non Smooker	135	82	12	9	4.8	2.5	3	0.6	5.7	3.8	3.4
36274006	Female	Sri lanka	Dyslipidemia	51	NSTEMI	Previous CHD	Non Smooker	135	82	12	9	4.8	2.5	3	0.6	5.7	3.8	3.4
36274005	Male	Sudan	Headach	51	NSTEMI	Previous CHD	Non Smooker	135	82	12	9	4.8	2.5	3	0.6	5.7	3.8	3.4
36274004	Male	Sudan	Headach	51	NSTEMI	Previous CHD	Non Smooker	135	82	12	9	4.8	2.5	3	0.6	5.7	3.8	3.4
36274003	Male	Yemen	Headach	51	NSTEMI	Previous CHD	Non Smooker	135	82	12	9	4.8	2.5	3	0.6	5.7	3.8	3.4
36274002	Male	Yemen	Headach	51	NSTEMI	Previous CHD	Non Smooker	135	82	12	9	4.8	2.5	3	0.6	5.7	3.8	3.4
36274001	Male	Sudan	Headach	51	NSTEMI	Previous CHD	Non Smooker	135	82	12	9	4.8	2.5	3	0.6	5.7	3.8	3.4
36274000	Male	Sudan	Headach	51	NSTEMI	Previous CHD	Non Smooker	135	82	12	9	4.8	2.5	3	0.6	5.7	3.8	3.4
36273999	Male	Yemen	Lung problem	51	NSTEMI	Previous CHD	Non Smooker	135	82	12	9	4.8	2.4	3	0.6	5.7	3.8	3.4
36273998	Male	Yemen	Kidney problem	51	NSTEMI	Previous CHD	Non Smooker	135	82	12	9	4.8	2.4	3	0.6	5.7	3.8	3.4
36273997	Male	Yemen	Kidney problem	51	NSTEMI	Previous CHD	Non Smooker	135	82	12	9	4.8	2.4	3	0.6	5.7	3.8	3.4
36273992	Male	Yemen	Headach	51	NSTEMI	Previous CHD	Non Smooker	135	82	12	9	4.8	2.5	3	0.6	5.7	3.8	3.4
36273991	Male	Yemen	Headach	51	NSTEMI	Previous CHD	Non Smooker	135	82	12	9	4.8	2.5	3	0.6	5.7	3.8	3.4
36273987	Male	Sudan	Headach	51	NSTEMI	Previous CHD	Non Smooker	135	82	12	9	4.8	2.5	3	0.6	5.7	3.8	3.4
36273986	Male	Sudan	Headach	51	NSTEMI	Previous CHD	Non Smooker	135	82	12	9	4.8	2.5	3	0.6	5.7	3.8	3.4
36273985	Female	Sri lanka	Dyslipidemia	51	NSTEMI	Previous CHD	Non Smooker	135	82	12	9	4.8	2.5	3	0.6	5.7	3.8	3.4
36273984	Female	Sri lanka	Dyslipidemia	51	NSTEMI	Previous CHD	Non Smooker	135	82	12	9	4.8	2.5	3	0.6	5.7	3.8	3.4
36273983	Male	Yemen	Family History	51	NSTEMI	Previous CHD	Non Smooker	135	82	12	9	4.8	2.4	3	0.6	5.7	3.8	3.4
36273982	Male	Yemen	Family History	51	NSTEMI	Previous CHD	Non Smooker	135	82	12	9	4.8	2.4	3	0.6	5.7	3.8	3.4
36273975	Male	Yemen	Headach	51	NSTEMI	Previous CHD	Non Smooker	135	82	12	9	4.8	2.5	3	0.6	5.7	3.8	3.4
36273974	Male	Yemen	Headach	51	NSTEMI	Previous CHD	Non Smooker	135	82	12	9	4.8	2.5	3	0.6	5.7	3.8	3.4
36273973	Female	Sri lanka	Dyslipidemia	51	NSTEMI	Previous CHD	Non Smooker	135	82	12	9	4.8	2.5	3	0.6	5.7	3.8	3.4
36273972	Female	Sri lanka	Dyslipidemia	51	NSTEMI	Previous CHD	Non Smooker	135	82	12	9	4.8	2.5	3	0.6	5.7	3.8	3.4
36273971	Male	Sudan	Headach	51	NSTEMI	Previous CHD	Non Smooker	135	82	12	9	4.8	2.5	3	0.6	5.7	3.8	3.4
36273970	Male	Sudan	Headach	51	NSTEMI	Previous CHD	Non Smooker	135	82	12	9	4.8	2.5	3	0.6	5.7	3.8	3.4
36273968	Female	Sri lanka	Dyslipidemia	51	NSTEMI	Previous CHD	Non Smooker	135	82	12	9	4.8	2.5	3	0.6	5.7	3.8	3.4
36273967	Female	Sri lanka	Dyslipidemia	51	NSTEMI	Previous CHD	Non Smooker	135	82	12	9	4.8	2.5	3	0.6	5.7	3.8	3.4
36273966	Male	Sudan	Headach	51	NSTEMI	Previous CHD	Non Smooker	135	82	12	9	4.8	2.5	3	0.6	5.7	3.8	3.4
36273965	Male	Sudan	Headach	51	NSTEMI	Previous CHD	Non Smooker	135	82	12	9	4.8	2.5	3	0.6	5.7	3.8	3.4
36273964	Male	Yemen	Family History	51	NSTEMI	Previous CHD	Non Smooker	135	82	12	9	4.8	2.4	3	0.6	5.7	3.8	3.4
36273963	Male	Yemen	Family History	51	NSTEMI	Previous CHD	Non Smooker	135	82	12	9	4.8	2.4	3	0.6	5.7	3.8	3.4
36273962	Male	Sudan	Headach	51	NSTEMI	Previous CHD	Non Smooker	135	82	12	9	4.8	2.5	3	0.6	5.7	3.8	3.4
36273961	Male	Sudan	Headach	51	NSTEMI	Previous CHD	Non Smooker	135	82	12	9	4.8	2.5	3	0.6	5.7	3.8	3.4
36273960	Male	Yemen	Headach	51	NSTEMI	Previous CHD	Non Smooker	135	82	12	9	4.8	2.5	3	0.6	5.7	3.8	3.4
36273959	Male	Yemen	Headach	51	NSTEMI	Previous CHD	Non Smooker	135	82	12	9	4.8	2.5	3	0.6	5.7	3.8	3.4
36273958	Male	Yemen	Kidney problem	51	NSTEMI	Previous CHD	Non Smooker	135	82	12	9	4.8	2.4	3	0.6	5.7	3.8	3.4
36273957	Male	Yemen	Kidney problem	51	NSTEMI	Previous CHD	Non Smooker	135	82	12	9	4.8	2.4	3	0.6	5.7	3.8	3.4
36273956	Female	Sri lanka	Dyslipidemia	51	NSTEMI	Previous CHD	Non Smooker	135	82	12	9	4.8	2.5	3	0.6	5.7	3.8	3.4
36273955	Female	Sri lanka	Dyslipidemia	51	NSTEMI	Previous CHD	Non Smooker	135	82	12	9	4.8	2.5	3	0.6	5.7	3.8	3.4
36273954	Female	Sri lanka	Dyslipidemia	51	NSTEMI	Previous CHD	Non Smooker	135	82	12	9	4.8	2.5	3	0.6	5.7	3.8	3.4
36273953	Male	Sudan	Headach	51	NSTEMI	Previous CHD	Non Smooker	135	82	12	9	4.8	2.5	3	0.6	5.7	3.8	3.4
36273952	Male	Sudan	Headach	51	NSTEMI	Previous CHD	Non Smooker	135	82	12	9	4.8	2.5	3	0.6	5.7	3.8	3.4
36273951	Male	Sudan	Headach	51	NSTEMI	Previous CHD	Non Smooker	135	82	12	9	4.8	2.5	3	0.6	5.7	3.8	3.4
36273950	Male	Sudan	Headach	51	NSTEMI	Previous CHD	Non Smooker	135	82	12	9	4.8	2.5	3	0.6	5.7	3.8	3.4
36273949	Male	Sudan	Headach	51	NSTEMI	Previous CHD	Non Smooker	135	82	12	9	4.8	2.5	3	0.6	5.7	3.8	3.4
36273948	Female	Sri lanka	Dyslipidemia	51	NSTEMI	Previous CHD	Non Smooker	135	82	12	9	4.8	2.5	3	0.6	5.7	3.8	3.4
36273947	Female	Sri lanka	Dyslipidemia	51	NSTEMI	Previous CHD	Non Smooker	135	82	12	9	4.8	2.5	3	0.6	5.7	3.8	3.4
36273946	Male	Yemen	Kidney problem	51	NSTEMI	Previous CHD	Non Smooker	135	82	12	9	4.8	2.4	3	0.6	5.7	3.8	3.4
36273945	Male	Yemen	Kidney problem	51	NSTEMI	Previous CHD	Non Smooker	135	82	12	9	4.8	2.4	3	0.6	5.7	3.8	3.4
36273944	Male	Yemen	Family History	51	NSTEMI	Previous CHD	Non Smooker	135	82	12	9	4.8	2.4	3	0.6	5.7	3.8	3.4
36273943	Male	Yemen	Family History	51	NSTEMI	Previous CHD	Non Smooker	135	82	12	9	4.8	2.4	3	0.6	5.7	3.8	3.4
36273941	Female	Sri lanka	Dyslipidemia	51	NSTEMI	Previous CHD	Non Smooker	135	82	12	9	4.8	2.5	3	0.6	5.7	3.8	3.4
36273940	Female	Sri lanka	Dyslipidemia	51	NSTEMI	Previous CHD	Non Smooker	135	82	12	9	4.8	2.5	3	0.6	5.7	3.8	3.4
36273934	Male	Yemen	Headach	51	NSTEMI	Previous CHD	Non Smooker	135	82	12	9	4.8	2.5	3	0.6	5.7	3.8	3.4
36273933	Male	Yemen	Headach	51	NSTEMI	Previous CHD	Non Smooker	135	82	12	9	4.8	2.5	3	0.6	5.7	3.8	3.4
36273932	Female	Sri lanka	Dyslipidemia	51	NSTEMI	Previous CHD	Non Smooker	135	82	12	9	4.8	2.5	3	0.6	5.7	3.8	3.4
36273931	Female	Sri lanka	Dyslipidemia	51	NSTEMI	Previous CHD	Non Smooker	135	82	12	9	4.8	2.5	3	0.6	5.7	3.8	3.4
36273928	Female	Sri lanka	Dyslipidemia	51	NSTEMI	Previous CHD	Non Smooker	135	82	12	9	4.8	2.5	3	0.6	5.7	3.8	3.4
36273927	Female	Sri lanka	Dyslipidemia	51	NSTEMI	Previous CHD	Non Smooker	135	82	12	9	4.8	2.5	3	0.6	5.7	3.8	3.4
36273921	Female	Sri lanka	Dyslipidemia	51	NSTEMI	Previous CHD	Non Smooker	135	82	12	9	4.8	2.5	3	0.6	5.7	3.8	3.4
36273920	Female	Sri lanka	Dyslipidemia	51	NSTEMI	Previous CHD	Non Smooker	135	82	12	9	4.8	2.5	3	0.6	5.7	3.8	3.4
36273919	Female	Sri lanka	Dyslipidemia	51	NSTEMI	Previous CHD	Non Smooker	135	82	12	9	4.8	2.5	3	0.6	5.7	3.8	3.4
36273918	Female	Sri lanka	Dyslipidemia	51	NSTEMI	Previous CHD	Non Smooker	135	82	12	9	4.8	2.5	3	0.6	5.7	3.8	3.4
36273917	Male	Sudan	Headach	51	NSTEMI	Previous CHD	Non Smooker	135	82	12	9	4.8	2.5	3	0.6	5.7	3.8	3.4
36273916	Male	Sudan	Headach	51	NSTEMI	Previous CHD	Non Smooker	135	82	12	9	4.8	2.5	3	0.6	5.7	3.8	3.4
36273913	Female	Sri lanka	Dyslipidemia	51	NSTEMI	Previous CHD	Non Smooker	135	82	12	9	4.8	2.5	3	0.6	5.7	3.8	3.4
36273912	Female	Sri lanka	Dyslipidemia	51	NSTEMI	Previous CHD	Non Smooker	135	82	12	9	4.8	2.5	3	0.6	5.7	3.8	3.4
36273909	Male	Sudan	Headach	51	NSTEMI	Previous CHD	Non Smooker	135	82	12	9	4.8	2.5	3	0.6	5.7	3.8	3.4
36273908	Male	Sudan	Headach	51	NSTEMI	Previous CHD	Non Smooker	135	82	12	9	4.8	2.5	3	0.6	5.7	3.8	3.4
36273905	Male	Yemen	Headach	51	NSTEMI	Previous CHD	Non Smooker	135	82	12	9	4.8	2.5	3	0.6	5.7	3.8	3.4
36273904	Male	Yemen	Headach	51	NSTEMI	Previous CHD	Non Smooker	135	82	12	9	4.8	2.5	3	0.6	5.7	3.8	3.4
36273903	Female	Sri lanka	Dyslipidemia	51	NSTEMI	Previous CHD	Non Smooker	135	82	12	9	4.8	2.5	3	0.6	5.7	3.8	3.4
36273902	Female	Sri lanka	Dyslipidemia	51	NSTEMI	Previous CHD	Non Smooker	135	82	12	9	4.8	2.5	3	0.6	5.7	3.8	3.4
36273901	Male	Sudan	Headach	51	NSTEMI	Previous CHD	Non Smooker	135	82	12	9	4.8	2.5	3	0.6	5.7	3.8	3.4
36273900	Male	Sudan	Headach	51	NSTEMI	Previous CHD	Non Smooker	135	82	12	9	4.8	2.5	3	0.6	5.7	3.8	3.4
36273897	Female	Sri lanka	Dyslipidemia	51	NSTEMI	Previous CHD	Non Smooker	135	82	12	9	4.8	2.5	3	0.6	5.7	3.8	3.4
36273896	Female	Sri lanka	Dyslipidemia	51	NSTEMI	Previous CHD	Non Smooker	135	82	12	9	4.8	2.5	3	0.6	5.7	3.8	3.4
36273895	Male	Sudan	Headach	51	NSTEMI	Previous CHD	Non Smooker	135	82	12	9	4.8	2.5	3	0.6	5.7	3.8	3.4
36273894	Male	Sudan	Headach	51	NSTEMI	Previous CHD	Non Smooker	135	82	12	9	4.8	2.5	3	0.6	5.7	3.8	3.4
36273893	Male	Sudan	Dyslipidemia	51	NSTEMI	Previous CHD	Non Smooker	135	82	12	9	4.8	2.5	3	0.6	5.7	3.8	3.4
36273892	Male	Sudan	Dyslipidemia	51	NSTEMI	Previous CHD	Non Smooker	135	82	12	9	4.8	2.5	3	0.6	5.7	3.8	3.4
36273891	Male	Sudan	Dyslipidemia	51	NSTEMI	Previous CHD	Non Smooker	135	82	12	9	4.8	2.5	3	0.6	5.7	3.8	3.4
36273888	Male	Yemen	Headach	51	NSTEMI	Previous CHD	Non Smooker	135	82	12	9	4.8	2.5	3	0.6	5.7	3.8	3.4
36273887	Female	Sri lanka	Dyslipidemia	51	NSTEMI	Previous CHD	Non Smooker	135	82	12	9	4.8	2.5	3	0.6	5.7	3.8	3.4
36273886	Female	Sri lanka	Dyslipidemia	51	NSTEMI	Previous CHD	Non Smooker	135	82	12	9	4.8	2.5	3	0.6	5.7	3.8	3.4
36273885	Female	Sudan	Dyslipidemia	51	NSTEMI	Previous CHD	Non Smooker	135	82	12	9	4.8	2.5	3	0.6	5.7	3.8	3.4
36273884	Female	Sudan	Dyslipidemia	51	NSTEMI	Previous CHD	Non Smooker	135	82	12	9	4.8	2.5	3	0.6	5.7	3.8	3.4
36273883	Female	Sudan	Dyslipidemia	51	NSTEMI	Previous CHD	Non Smooker	135	82	12	9	4.8	2.5	3	0.6	5.7	3.8	3.4
36273882	Female	Sri lanka	Dyslipidemia	51	NSTEMI	Previous CHD	Non Smooker	135	82	12	9	4.8	2.5	3	0.6	5.7	3.8	3.4
36273881	Female	Sri lanka	Dyslipidemia	51	NSTEMI	Previous CHD	Non Smooker	135	82	12	9	4.8	2.5	3	0.6	5.7	3.8	3.4
36273880	Male	Yemen	Headach	51	NSTEMI	Previous CHD	Non Smooker	135	82	12	9	4.8	2.5	3	0.6	5.7	3.8	3.4
36273879	Male	Yemen	Headach	51	NSTEMI	Previous CHD	Non Smooker	135	82	12	9	4.8	2.5	3	0.6	5.7	3.8	3.4
36273878	Female	Sri lanka	Dyslipidemia	51	NSTEMI	Previous CHD	Non Smooker	135	82	12	9	4.8	2.5	3	0.6	5.7	3.8	3.4
36273877	Female	Sri lanka	Dyslipidemia	51	NSTEMI	Previous CHD	Non Smooker	135	82	12	9	4.8	2.5	3	0.6	5.7	3.8	3.4
36273876	Male	Sudan	Headach	51	NSTEMI	Previous CHD	Non Smooker	135	82	12	9	4.8	2.5	3	0.6	5.7	3.8	3.4
36273875	Male	Sudan	Headach	51	NSTEMI	Previous CHD	Non Smooker	135	82	12	9	4.8	2.5	3	0.6	5.7	3.8	3.4
36273874	Male	Yemen	Lung problem	51	NSTEMI	Previous CHD	Non Smooker	135	82	12	9	4.8	2.4	3	0.6	5.7	3.8	3.4
36273873	Male	Yemen	Lung problem	51	NSTEMI	Previous CHD	Non Smooker	135	82	12	9	4.8	2.4	3	0.6	5.7	3.8	3.4
36273872	Male	Yemen	Lung problem	51	NSTEMI	Previous CHD	Non Smooker	135	82	12	9	4.8	2.4	3	0.6	5.7	3.8	3.4
36273871	Female	Sri lanka	Dyslipidemia	51	NSTEMI	Previous CHD	Non Smooker	135	82	12	9	4.8	2.5	3	0.6	5.7	3.8	3.4
36273868	Female	Sri lanka	Dyslipidemia	51	NSTEMI	Previous CHD	Non Smooker	135	82	12	9	4.8	2.5	3	0.6	5.7	3.8	3.4
36273867	Female	Sri lanka	Dyslipidemia	51	NSTEMI	Previous CHD	Non Smooker	135	82	12	9	4.8	2.5	3	0.6	5.7	3.8	3.4
36273866	Male	Yemen	Headach	51	NSTEMI	Previous CHD	Non Smooker	135	82	12	9	4.8	2.5	3	0.6	5.7	3.8	3.4
36273865	Male	Yemen	Headach	51	NSTEMI	Previous CHD	Non Smooker	135	82	12	9	4.8	2.5	3	0.6	5.7	3.8	3.4
36273862	Male	Yemen	Headach	51	NSTEMI	Previous CHD	Non Smooker	135	82	12	9	4.8	2.5	3	0.6	5.7	3.8	3.4
36273861	Male	Yemen	Headach	51	NSTEMI	Previous CHD	Non Smooker	135	82	12	9	4.8	2.5	3	0.6	5.7	3.8	3.4
36273860	Female	Sri lanka	Dyslipidemia	51	NSTEMI	Previous CHD	Non Smooker	135	82	12	9	4.8	2.5	3	0.6	5.7	3.8	3.4
36273859	Female	Sri lanka	Dyslipidemia	51	NSTEMI	Previous CHD	Non Smooker	135	82	12	9	4.8	2.5	3	0.6	5.7	3.8	3.4
36273856	Male	Sudan	Dyslipidemia	51	NSTEMI	Previous CHD	Non Smooker	135	82	12	9	4.8	2.5	3	0.6	5.7	3.8	3.4
36273854	Female	Sri lanka	Dyslipidemia	51	NSTEMI	Previous CHD	Non Smooker	135	82	12	9	4.8	2.5	3	0.6	5.7	3.8	3.4
36273853	Female	Sri lanka	Dyslipidemia	51	NSTEMI	Previous CHD	Non Smooker	135	82	12	9	4.8	2.5	3	0.6	5.7	3.8	3.4
36273852	Male	Sudan	Dyslipidemia	51	NSTEMI	Previous CHD	Non Smooker	135	82	12	9	4.8	2.5	3	0.6	5.7	3.8	3.4
36273851	Male	Sudan	Dyslipidemia	51	NSTEMI	Previous CHD	Non Smooker	135	82	12	9	4.8	2.5	3	0.6	5.7	3.8	3.4
36273850	Male	Yemen	Headach	51	NSTEMI	Previous CHD	Non Smooker	135	82	12	9	4.8	2.5	3	0.6	5.7	3.8	3.4
36273849	Male	Yemen	Headach	51	NSTEMI	Previous CHD	Non Smooker	135	82	12	9	4.8	2.5	3	0.6	5.7	3.8	3.4
36273848	Female	Sri lanka	Dyslipidemia	51	NSTEMI	Previous CHD	Non Smooker	135	82	12	9	4.8	2.5	3	0.6	5.7	3.8	3.4
36273847	Female	Sri lanka	Dyslipidemia	51	NSTEMI	Previous CHD	Non Smooker	135	82	12	9	4.8	2.5	3	0.6	5.7	3.8	3.4
36273846	Male	Sudan	Headach	51	NSTEMI	Previous CHD	Non Smooker	135	82	12	9	4.8	2.5	3	0.6	5.7	3.8	3.4
36273845	Male	Sudan	Headach	51	NSTEMI	Previous CHD	Non Smooker	135	82	12	9	4.8	2.5	3	0.6	5.7	3.8	3.4
36273844	Female	Sri lanka	Dyslipidemia	51	NSTEMI	Previous CHD	Non Smooker	135	82	12	9	4.8	2.5	3	0.6	5.7	3.8	3.4
36273843	Female	Sri lanka	Dyslipidemia	51	NSTEMI	Previous CHD	Non Smooker	135	82	12	9	4.8	2.5	3	0.6	5.7	3.8	3.4
36273842	Female	Sri lanka	Dyslipidemia	51	NSTEMI	Previous CHD	Non Smooker	135	82	12	9	4.8	2.5	3	0.6	5.7	3.8	3.4
36273841	Male	Yemen	Kidney problem	51	NSTEMI	Previous CHD	Non Smooker	135	82	12	9	4.8	2.4	3	0.6	5.7	3.8	3.4
36273840	Male	Yemen	Kidney problem	51	NSTEMI	Previous CHD	Non Smooker	135	82	12	9	4.8	2.4	3	0.6	5.7	3.8	3.4
36273837	Male	Sudan	Dyslipidemia	51	NSTEMI	Previous CHD	Non Smooker	135	82	12	9	4.8	2.5	3	0.6	5.7	3.8	3.4
36273836	Male	Sudan	Dyslipidemia	51	NSTEMI	Previous CHD	Non Smooker	135	82	12	9	4.8	2.5	3	0.6	5.7	3.8	3.4
36273835	Male	Sudan	Headach	51	NSTEMI	Previous CHD	Non Smooker	135	82	12	9	4.8	2.5	3	0.6	5.7	3.8	3.4
36273834	Male	Sudan	Headach	51	NSTEMI	Previous CHD	Non Smooker	135	82	12	9	4.8	2.5	3	0.6	5.7	3.8	3.4
36273833	Male	Yemen	Headach	51	NSTEMI	Previous CHD	Non Smooker	135	82	12	9	4.8	2.5	3	0.6	5.7	3.8	3.4
36273832	Male	Yemen	Headach	51	NSTEMI	Previous CHD	Non Smooker	135	82	12	9	4.8	2.5	3	0.6	5.7	3.8	3.4
36273831	Female	Sri lanka	Dyslipidemia	51	NSTEMI	Previous CHD	Non Smooker	135	82	12	9	4.8	2.5	3	0.6	5.7	3.8	3.4
36273830	Female	Sri lanka	Dyslipidemia	51	NSTEMI	Previous CHD	Non Smooker	135	82	12	9	4.8	2.5	3	0.6	5.7	3.8	3.4
36273829	Male	Syria	Dyslipidemia	51	NSTEMI	Previous CHD	Non Smooker	135	82	12	9	4.8	2.5	3	0.6	5.7	3.8	3.4
36273828	Male	Syria	Dyslipidemia	51	NSTEMI	Previous CHD	Non Smooker	135	82	12	9	4.8	2.5	3	0.6	5.7	3.8	3.4
36273827	Male	Yemen	Headach	51	NSTEMI	Previous CHD	Non Smooker	135	82	12	9	4.8	2.5	3	0.6	5.7	3.8	3.4
36273826	Male	Yemen	Headach	51	NSTEMI	Previous CHD	Non Smooker	135	82	12	9	4.8	2.5	3	0.6	5.7	3.8	3.4
36273823	Male	Yemen	Family History	51	NSTEMI	Previous CHD	Non Smooker	135	82	12	9	4.8	2.4	3	0.6	5.7	3.8	3.4
36273820	Male	Syria	Dyslipidemia	51	NSTEMI	Previous CHD	Non Smooker	135	82	12	9	4.8	2.5	3	0.6	5.7	3.8	3.4
36273819	Male	Syria	Dyslipidemia	51	NSTEMI	Previous CHD	Non Smooker	135	82	12	9	4.8	2.5	3	0.6	5.7	3.8	3.4
36273818	Female	Sri lanka	Dyslipidemia	51	NSTEMI	Previous CHD	Non Smooker	135	82	12	9	4.8	2.5	3	0.6	5.7	3.8	3.4
36273817	Female	Sri lanka	Dyslipidemia	51	NSTEMI	Previous CHD	Non Smooker	135	82	12	9	4.8	2.5	3	0.6	5.7	3.8	3.4
36273816	Male	Yemen	Kidney problem	51	NSTEMI	Previous CHD	Non Smooker	135	82	12	9	4.8	2.4	3	0.6	5.7	3.8	3.4
36273815	Male	Yemen	Kidney problem	51	NSTEMI	Previous CHD	Non Smooker	135	82	12	9	4.8	2.4	3	0.6	5.7	3.8	3.4
36273814	Male	Syria	Dyslipidemia	51	NSTEMI	Previous CHD	Non Smooker	135	82	12	9	4.8	2.5	3	0.6	5.7	3.8	3.4
36273813	Male	Syria	Dyslipidemia	51	NSTEMI	Previous CHD	Non Smooker	135	82	12	9	4.8	2.5	3	0.6	5.7	3.8	3.4
36273812	Male	Sudan	Headach	51	NSTEMI	Previous CHD	Non Smooker	135	82	12	9	4.8	2.5	3	0.6	5.7	3.8	3.4
36273810	Female	Sri lanka	Dyslipidemia	51	NSTEMI	Previous CHD	Non Smooker	135	82	12	9	4.8	2.5	3	0.6	5.7	3.8	3.4
36273809	Female	Sri lanka	Dyslipidemia	51	NSTEMI	Previous CHD	Non Smooker	135	82	12	9	4.8	2.5	3	0.6	5.7	3.8	3.4
36273808	Male	Syria	Dyslipidemia	51	NSTEMI	Previous CHD	Non Smooker	135	82	12	9	4.8	2.5	3	0.6	5.7	3.8	3.4
36273807	Male	Syria	Dyslipidemia	51	NSTEMI	Previous CHD	Non Smooker	135	82	12	9	4.8	2.5	3	0.6	5.7	3.8	3.4
36273806	Male	Yemen	Headach	51	NSTEMI	Previous CHD	Non Smooker	135	82	12	9	4.8	2.5	3	0.6	5.7	3.8	3.4
36273805	Male	Yemen	Headach	51	NSTEMI	Previous CHD	Non Smooker	135	82	12	9	4.8	2.5	3	0.6	5.7	3.8	3.4
36273802	Male	Syria	Dyslipidemia	51	NSTEMI	Previous CHD	Non Smooker	135	82	12	9	4.8	2.5	3	0.6	5.7	3.8	3.4
36273801	Male	Syria	Dyslipidemia	51	NSTEMI	Previous CHD	Non Smooker	135	82	12	9	4.8	2.5	3	0.6	5.7	3.8	3.4
36273800	Male	Sri Lanka	Dyslipidemia	51	NSTEMI	Previous CHD	Non Smooker	135	82	12	9	4.8	2.6	3	0.6	5.8	3.8	3.4
36273799	Male	Sri Lanka	Dyslipidemia	51	NSTEMI	Previous CHD	Non Smooker	135	82	12	9	4.8	2.6	3	0.6	5.8	3.8	3.4
36273798	Male	Yemen	Headach	51	NSTEMI	Previous CHD	Non Smooker	135	82	12	9	4.8	2.5	3	0.6	5.7	3.8	3.4
36273797	Male	Yemen	Headach	51	NSTEMI	Previous CHD	Non Smooker	135	82	12	9	4.8	2.5	3	0.6	5.7	3.8	3.4
36273792	Male	Syria	Dyslipidemia	51	NSTEMI	Previous CHD	Non Smooker	135	82	12	9	4.8	2.5	3	0.6	5.7	3.8	3.4
36273791	Male	Syria	Dyslipidemia	51	NSTEMI	Previous CHD	Non Smooker	135	82	12	9	4.8	2.5	3	0.6	5.7	3.8	3.4
36273790	Male	Sri Lanka	Dyslipidemia	51	NSTEMI	Previous CHD	Non Smooker	135	82	12	9	4.8	2.6	3	0.6	5.8	3.8	3.4
36273789	Male	Sri Lanka	Dyslipidemia	51	NSTEMI	Previous CHD	Non Smooker	135	82	12	9	4.8	2.6	3	0.6	5.8	3.8	3.4
36273788	Male	Yemen	Headach	51	NSTEMI	Previous CHD	Non Smooker	135	82	12	9	4.8	2.5	3	0.6	5.7	3.8	3.4
36273787	Male	Yemen	Headach	51	NSTEMI	Previous CHD	Non Smooker	135	82	12	9	4.8	2.5	3	0.6	5.7	3.8	3.4
36273782	Male	Sri Lanka	Dyslipidemia	51	NSTEMI	Previous CHD	Non Smooker	135	82	12	9	4.8	2.6	3	0.6	5.8	3.8	3.4
36273781	Male	Sri Lanka	Dyslipidemia	51	NSTEMI	Previous CHD	Non Smooker	135	82	12	9	4.8	2.6	3	0.6	5.8	3.8	3.4
36273780	Male	Sri Lanka	Dyslipidemia	51	NSTEMI	Previous CHD	Non Smooker	135	82	12	9	4.8	2.6	3	0.6	5.8	3.8	3.4
36273779	Male	Sudan	Headach	51	NSTEMI	Previous CHD	Non Smooker	135	82	12	9	4.8	2.5	3	0.6	5.7	3.8	3.4
36273778	Male	Sudan	Headach	51	NSTEMI	Previous CHD	Non Smooker	135	82	12	9	4.8	2.5	3	0.6	5.7	3.8	3.4
36273773	Male	Sudan	Headach	51	NSTEMI	Previous CHD	Non Smooker	135	82	12	9	4.8	2.5	3	0.6	5.7	3.8	3.4
36273772	Male	Sudan	Headach	51	NSTEMI	Previous CHD	Non Smooker	135	82	12	9	4.8	2.5	3	0.6	5.7	3.8	3.4
36273771	Male	Yemen	Lung problem	51	NSTEMI	Previous CHD	Non Smooker	135	82	12	9	4.8	2.4	3	0.6	5.7	3.8	3.4
36273770	Male	Yemen	Lung problem	51	NSTEMI	Previous CHD	Non Smooker	135	82	12	9	4.8	2.4	3	0.6	5.7	3.8	3.4
36273769	Male	Yemen	Family History	51	NSTEMI	Previous CHD	Non Smooker	135	82	12	9	4.8	2.4	3	0.6	5.7	3.8	3.4
36273768	Male	Yemen	Family History	51	NSTEMI	Previous CHD	Non Smooker	135	82	12	9	4.8	2.4	3	0.6	5.7	3.8	3.4
36273765	Female	Sri lanka	Dyslipidemia	51	NSTEMI	Previous CHD	Non Smooker	135	82	12	9	4.8	2.5	3	0.6	5.7	3.8	3.4
36273764	Female	Sri lanka	Dyslipidemia	51	NSTEMI	Previous CHD	Non Smooker	135	82	12	9	4.8	2.5	3	0.6	5.7	3.8	3.4
36273763	Male	Yemen	Family History	51	NSTEMI	Previous CHD	Non Smooker	135	82	12	9	4.8	2.4	3	0.6	5.7	3.8	3.4
36273762	Male	Yemen	Family History	51	NSTEMI	Previous CHD	Non Smooker	135	82	12	9	4.8	2.4	3	0.6	5.7	3.8	3.4
36273761	Male	Yemen	Family History	51	NSTEMI	Previous CHD	Non Smooker	135	82	12	9	4.8	2.4	3	0.6	5.7	3.8	3.4
36273760	Male	Sri Lanka	Dyslipidemia	51	NSTEMI	Previous CHD	Non Smooker	135	82	12	9	4.8	2.6	3	0.6	5.8	3.8	3.4
36273759	Male	Sri Lanka	Dyslipidemia	51	NSTEMI	Previous CHD	Non Smooker	135	82	12	9	4.8	2.6	3	0.6	5.8	3.8	3.4
36273758	Male	Syria	Dyslipidemia	51	NSTEMI	Previous CHD	Non Smooker	135	82	12	9	4.8	2.5	3	0.6	5.7	3.8	3.4
36273757	Male	Syria	Dyslipidemia	51	NSTEMI	Previous CHD	Non Smooker	135	82	12	9	4.8	2.5	3	0.6	5.7	3.8	3.4
36273756	Male	Syria	Dyslipidemia	51	NSTEMI	Previous CHD	Non Smooker	135	82	12	9	4.8	2.5	3	0.6	5.7	3.8	3.4
36273755	Male	Yemen	Family History	51	NSTEMI	Previous CHD	Non Smooker	135	82	12	9	4.8	2.4	3	0.6	5.7	3.8	3.4
36273754	Male	Yemen	Family History	51	NSTEMI	Previous CHD	Non Smooker	135	82	12	9	4.8	2.4	3	0.6	5.7	3.8	3.4
36273753	Male	Yemen	Family History	51	NSTEMI	Previous CHD	Non Smooker	135	82	12	9	4.8	2.4	3	0.6	5.7	3.8	3.4
36273749	Male	Syria	Dyslipidemia	51	NSTEMI	Previous CHD	Non Smooker	135	82	12	9	4.8	2.5	3	0.6	5.7	3.8	3.4
36273748	Male	Syria	Dyslipidemia	51	NSTEMI	Previous CHD	Non Smooker	135	82	12	9	4.8	2.5	3	0.6	5.7	3.8	3.4
36273747	Female	Sri lanka	Dyslipidemia	51	NSTEMI	Previous CHD	Non Smooker	135	82	12	9	4.8	2.5	3	0.6	5.7	3.8	3.4
36273746	Female	Sri lanka	Dyslipidemia	51	NSTEMI	Previous CHD	Non Smooker	135	82	12	9	4.8	2.5	3	0.6	5.7	3.8	3.4
36273745	Female	Sri lanka	Dyslipidemia	51	NSTEMI	Previous CHD	Non Smooker	135	82	12	9	4.8	2.5	3	0.6	5.7	3.8	3.4
36273744	Male	Sudan	Headach	51	NSTEMI	Previous CHD	Non Smooker	135	82	12	9	4.8	2.5	3	0.6	5.7	3.8	3.4
36273743	Male	Sudan	Headach	51	NSTEMI	Previous CHD	Non Smooker	135	82	12	9	4.8	2.5	3	0.6	5.7	3.8	3.4
36273742	Male	Yemen	Family History	51	NSTEMI	Previous CHD	Non Smooker	135	82	12	9	4.8	2.4	3	0.6	5.7	3.8	3.4
36273741	Male	Yemen	Family History	51	NSTEMI	Previous CHD	Non Smooker	135	82	12	9	4.8	2.4	3	0.6	5.7	3.8	3.4
36273740	Male	Yemen	Family History	51	NSTEMI	Previous CHD	Non Smooker	135	82	12	9	4.8	2.4	3	0.6	5.7	3.8	3.4
36273739	Male	Yemen	Family History	51	NSTEMI	Previous CHD	Non Smooker	135	82	12	9	4.8	2.4	3	0.6	5.7	3.8	3.4
36273738	Male	Sri Lanka	Dyslipidemia	51	NSTEMI	Previous CHD	Non Smooker	135	82	12	9	4.8	2.6	3	0.6	5.8	3.8	3.4
36273737	Male	Sri Lanka	Dyslipidemia	51	NSTEMI	Previous CHD	Non Smooker	135	82	12	9	4.8	2.6	3	0.6	5.8	3.8	3.4
36273736	Male	Sudan	Headach	51	NSTEMI	Previous CHD	Non Smooker	135	82	12	9	4.8	2.5	3	0.6	5.7	3.8	3.4
36273735	Male	Sudan	Headach	51	NSTEMI	Previous CHD	Non Smooker	135	82	12	9	4.8	2.5	3	0.6	5.7	3.8	3.4
36273734	Male	Sudan	Headach	51	NSTEMI	Previous CHD	Non Smooker	135	82	12	9	4.8	2.5	3	0.6	5.7	3.8	3.4
36273733	Male	Yemen	Headach	51	NSTEMI	Previous CHD	Non Smooker	135	82	12	9	4.8	2.5	3	0.6	5.7	3.8	3.4
36273732	Male	Yemen	Headach	51	NSTEMI	Previous CHD	Non Smooker	135	82	12	9	4.8	2.5	3	0.6	5.7	3.8	3.4
36273731	Male	Yemen	Headach	51	NSTEMI	Previous CHD	Non Smooker	135	82	12	9	4.8	2.5	3	0.6	5.7	3.8	3.4
36273730	Male	Yemen	Family History	51	NSTEMI	Previous CHD	Non Smooker	135	82	12	9	4.8	2.4	3	0.6	5.7	3.8	3.4
36273729	Male	Yemen	Family History	51	NSTEMI	Previous CHD	Non Smooker	135	82	12	9	4.8	2.4	3	0.6	5.7	3.8	3.4
36273728	Male	Yemen	Family History	51	NSTEMI	Previous CHD	Non Smooker	135	82	12	9	4.8	2.4	3	0.6	5.7	3.8	3.4
36273719	Male	Syria	Dyslipidemia	51	NSTEMI	Previous CHD	Non Smooker	135	82	12	9	4.8	2.5	3	0.6	5.7	3.8	3.4
36273718	Male	Syria	Dyslipidemia	51	NSTEMI	Previous CHD	Non Smooker	135	82	12	9	4.8	2.5	3	0.6	5.7	3.8	3.4
36273717	Male	Syria	Dyslipidemia	51	NSTEMI	Previous CHD	Non Smooker	135	82	12	9	4.8	2.5	3	0.6	5.7	3.8	3.4
36273716	Male	Sudan	Headach	51	NSTEMI	Previous CHD	Non Smooker	135	82	12	9	4.8	2.5	3	0.6	5.7	3.8	3.4
36273715	Male	Sudan	Headach	51	NSTEMI	Previous CHD	Non Smooker	135	82	12	9	4.8	2.5	3	0.6	5.7	3.8	3.4
36273714	Male	Yemen	Headach	51	NSTEMI	Previous CHD	Non Smooker	135	82	12	9	4.8	2.5	3	0.6	5.7	3.8	3.4
36273713	Male	Yemen	Headach	51	NSTEMI	Previous CHD	Non Smooker	135	82	12	9	4.8	2.5	3	0.6	5.7	3.8	3.4
36273710	Male	Sudan	Headach	51	NSTEMI	Previous CHD	Non Smooker	135	82	12	9	4.8	2.5	3	0.6	5.7	3.8	3.4
36273709	Male	Sudan	Headach	51	NSTEMI	Previous CHD	Non Smooker	135	82	12	9	4.8	2.5	3	0.6	5.7	3.8	3.4
36273708	Male	Sudan	Headach	51	NSTEMI	Previous CHD	Non Smooker	135	82	12	9	4.8	2.5	3	0.6	5.7	3.8	3.4
36273703	Female	Syria	Dyslipidemia	51	NSTEMI	Previous CHD	Non Smooker	135	82	12	9	4.8	2.6	3	0.6	5.8	3.8	3.4
36273702	Female	Syria	Dyslipidemia	51	NSTEMI	Previous CHD	Non Smooker	135	82	12	9	4.8	2.6	3	0.6	5.8	3.8	3.4
36273701	Female	Sudan	Dyslipidemia	51	NSTEMI	Previous CHD	Non Smooker	135	82	12	9	4.8	2.5	3	0.6	5.7	3.8	3.4
36273700	Female	Sudan	Dyslipidemia	51	NSTEMI	Previous CHD	Non Smooker	135	82	12	9	4.8	2.5	3	0.6	5.7	3.8	3.4
36273699	Male	Yemen	Headach	51	NSTEMI	Previous CHD	Non Smooker	135	82	12	9	4.8	2.5	3	0.6	5.7	3.8	3.4
36273698	Male	Yemen	Headach	51	NSTEMI	Previous CHD	Non Smooker	135	82	12	9	4.8	2.5	3	0.6	5.7	3.8	3.4
36273697	Male	Yemen	Headach	51	NSTEMI	Previous CHD	Non Smooker	135	82	12	9	4.8	2.5	3	0.6	5.7	3.8	3.4
36273691	Male	Sudan	Dyslipidemia	51	NSTEMI	Previous CHD	Non Smooker	135	82	12	9	4.8	2.5	3	0.6	5.7	3.8	3.4
36273690	Male	Sudan	Dyslipidemia	51	NSTEMI	Previous CHD	Non Smooker	135	82	12	9	4.8	2.5	3	0.6	5.7	3.8	3.4
36273689	Male	Sudan	Headach	51	NSTEMI	Previous CHD	Non Smooker	135	82	12	9	4.8	2.5	3	0.6	5.7	3.8	3.4
36273688	Male	Sudan	Headach	51	NSTEMI	Previous CHD	Non Smooker	135	82	12	9	4.8	2.5	3	0.6	5.7	3.8	3.4
36273687	Male	Yemen	Lung problem	51	NSTEMI	Previous CHD	Non Smooker	135	82	12	9	4.8	2.4	3	0.6	5.7	3.8	3.4
36273686	Male	Yemen	Lung problem	51	NSTEMI	Previous CHD	Non Smooker	135	82	12	9	4.8	2.4	3	0.6	5.7	3.8	3.4
36273681	Male	Syria	Dyslipidemia	51	NSTEMI	Previous CHD	Non Smooker	135	82	12	9	4.8	2.5	3	0.6	5.7	3.8	3.4
36273680	Male	Syria	Dyslipidemia	51	NSTEMI	Previous CHD	Non Smooker	135	82	12	9	4.8	2.5	3	0.6	5.7	3.8	3.4
36273679	Male	Yemen	Lung problem	51	NSTEMI	Previous CHD	Non Smooker	135	82	12	9	4.8	2.4	3	0.6	5.7	3.8	3.4
36273678	Male	Yemen	Lung problem	51	NSTEMI	Previous CHD	Non Smooker	135	82	12	9	4.8	2.4	3	0.6	5.7	3.8	3.4
36273675	Male	Syria	Dyslipidemia	51	NSTEMI	Previous CHD	Non Smooker	135	82	12	9	4.8	2.5	3	0.6	5.7	3.8	3.4
36273674	Male	Syria	Dyslipidemia	51	NSTEMI	Previous CHD	Non Smooker	135	82	12	9	4.8	2.5	3	0.6	5.7	3.8	3.4
36273673	Male	Yemen	Headach	51	NSTEMI	Previous CHD	Non Smooker	135	82	12	9	4.8	2.5	3	0.6	5.7	3.8	3.4
36273672	Male	Yemen	Headach	51	NSTEMI	Previous CHD	Non Smooker	135	82	12	9	4.8	2.5	3	0.6	5.7	3.8	3.4
36273665	Male	Sri Lanka	Dyslipidemia	51	NSTEMI	Previous CHD	Non Smooker	135	82	12	9	4.8	2.6	3	0.6	5.8	3.8	3.4
36273664	Male	Sri Lanka	Dyslipidemia	51	NSTEMI	Previous CHD	Non Smooker	135	82	12	9	4.8	2.6	3	0.6	5.8	3.8	3.4
36273663	Male	Sri Lanka	Dyslipidemia	51	NSTEMI	Previous CHD	Non Smooker	135	82	12	9	4.8	2.6	3	0.6	5.8	3.8	3.4
36273662	Female	Syria	Dyslipidemia	51	NSTEMI	Previous CHD	Non Smooker	135	82	12	9	4.8	2.6	3	0.6	5.8	3.8	3.4
36273661	Female	Syria	Dyslipidemia	51	NSTEMI	Previous CHD	Non Smooker	135	82	12	9	4.8	2.6	3	0.6	5.8	3.8	3.4
36273660	Male	Yemen	Lung problem	51	NSTEMI	Previous CHD	Non Smooker	135	82	12	9	4.8	2.4	3	0.6	5.7	3.8	3.4
36273659	Male	Yemen	Lung problem	51	NSTEMI	Previous CHD	Non Smooker	135	82	12	9	4.8	2.4	3	0.6	5.7	3.8	3.4
36273658	Male	Yemen	Family History	51	NSTEMI	Previous CHD	Non Smooker	135	82	12	9	4.8	2.4	3	0.6	5.7	3.8	3.4
36273657	Male	Yemen	Family History	51	NSTEMI	Previous CHD	Non Smooker	135	82	12	9	4.8	2.4	3	0.6	5.7	3.8	3.4
36273653	Male	Sri Lanka	Dyslipidemia	51	NSTEMI	Previous CHD	Non Smooker	135	82	12	9	4.8	2.6	3	0.6	5.8	3.8	3.4
36273652	Male	Sri Lanka	Dyslipidemia	51	NSTEMI	Previous CHD	Non Smooker	135	82	12	9	4.8	2.6	3	0.6	5.8	3.8	3.4
36273651	Male	Sri Lanka	Dyslipidemia	51	NSTEMI	Previous CHD	Non Smooker	135	82	12	9	4.8	2.6	3	0.6	5.8	3.8	3.4
36273648	Male	Yemen	Kidney problem	51	NSTEMI	Previous CHD	Non Smooker	135	82	12	9	4.8	2.4	3	0.6	5.7	3.8	3.4
36273647	Male	Yemen	Kidney problem	51	NSTEMI	Previous CHD	Non Smooker	135	82	12	9	4.8	2.4	3	0.6	5.7	3.8	3.4
36273646	Female	Syria	Dyslipidemia	51	NSTEMI	Previous CHD	Non Smooker	135	82	12	9	4.8	2.5	3	0.6	5.8	3.8	3.4
36273645	Female	Syria	Dyslipidemia	51	NSTEMI	Previous CHD	Non Smooker	135	82	12	9	4.8	2.5	3	0.6	5.8	3.8	3.4
36273644	Male	Syria	Dyslipidemia	51	NSTEMI	Previous CHD	Non Smooker	135	82	12	9	4.8	2.5	3	0.6	5.7	3.8	3.4
36273643	Male	Syria	Dyslipidemia	51	NSTEMI	Previous CHD	Non Smooker	135	82	12	9	4.8	2.5	3	0.6	5.7	3.8	3.4
36273639	Female	Sri lanka	Dyslipidemia	51	NSTEMI	Previous CHD	Non Smooker	135	82	12	9	4.8	2.5	3	0.6	5.7	3.8	3.4
36273638	Female	Sri lanka	Dyslipidemia	51	NSTEMI	Previous CHD	Non Smooker	135	82	12	9	4.8	2.5	3	0.6	5.7	3.8	3.4
36273637	Female	Sri lanka	Dyslipidemia	51	NSTEMI	Previous CHD	Non Smooker	135	82	12	9	4.8	2.5	3	0.6	5.7	3.8	3.4
36273636	Male	Yemen	Headach	51	NSTEMI	Previous CHD	Non Smooker	135	82	12	9	4.8	2.5	3	0.6	5.7	3.8	3.4
36273635	Male	Yemen	Headach	51	NSTEMI	Previous CHD	Non Smooker	135	82	12	9	4.8	2.5	3	0.6	5.7	3.8	3.4
36273630	Male	Sudan	Headach	51	NSTEMI	Previous CHD	Non Smooker	135	82	12	9	4.8	2.5	3	0.6	5.7	3.8	3.4
36273629	Male	Sudan	Headach	51	NSTEMI	Previous CHD	Non Smooker	135	82	12	9	4.8	2.5	3	0.6	5.7	3.8	3.4
36273626	Male	Yemen	Family History	51	NSTEMI	Previous CHD	Non Smooker	135	82	12	9	4.8	2.4	3	0.6	5.7	3.8	3.4
36273625	Male	Yemen	Family History	51	NSTEMI	Previous CHD	Non Smooker	135	82	12	9	4.8	2.4	3	0.6	5.7	3.8	3.4
36273624	Female	Syria	Dyslipidemia	51	NSTEMI	Previous CHD	Non Smooker	135	82	12	9	4.8	2.5	3	0.6	5.8	3.8	3.4
36273623	Female	Syria	Dyslipidemia	51	NSTEMI	Previous CHD	Non Smooker	135	82	12	9	4.8	2.5	3	0.6	5.8	3.8	3.4
36273622	Female	Syria	Dyslipidemia	51	NSTEMI	Previous CHD	Non Smooker	135	82	12	9	4.8	2.5	3	0.6	5.8	3.8	3.4
36273618	Female	Sudan	Dyslipidemia	51	NSTEMI	Previous CHD	Non Smooker	135	82	12	9	4.8	2.5	3	0.6	5.7	3.8	3.4
36273617	Female	Sudan	Dyslipidemia	51	NSTEMI	Previous CHD	Non Smooker	135	82	12	9	4.8	2.5	3	0.6	5.7	3.8	3.4
36273616	Male	Sudan	Headach	51	NSTEMI	Previous CHD	Non Smooker	135	82	12	9	4.8	2.5	3	0.6	5.7	3.8	3.4
36273615	Male	Sudan	Headach	51	NSTEMI	Previous CHD	Non Smooker	135	82	12	9	4.8	2.5	3	0.6	5.7	3.8	3.4
36273614	Female	Sri lanka	Dyslipidemia	51	NSTEMI	Previous CHD	Non Smooker	135	82	12	9	4.8	2.5	3	0.6	5.7	3.8	3.4
36273613	Female	Sri lanka	Dyslipidemia	51	NSTEMI	Previous CHD	Non Smooker	135	82	12	9	4.8	2.5	3	0.6	5.7	3.8	3.4
36273610	Male	Sri Lanka	Dyslipidemia	51	NSTEMI	Previous CHD	Non Smooker	135	82	12	9	4.8	2.6	3	0.6	5.8	3.8	3.4
36273609	Male	Sri Lanka	Dyslipidemia	51	NSTEMI	Previous CHD	Non Smooker	135	82	12	9	4.8	2.6	3	0.6	5.8	3.8	3.4
36273608	Male	Sudan	Headach	51	NSTEMI	Previous CHD	Non Smooker	135	82	12	9	4.8	2.5	3	0.6	5.7	3.8	3.4
36273607	Male	Sudan	Headach	51	NSTEMI	Previous CHD	Non Smooker	135	82	12	9	4.8	2.5	3	0.6	5.7	3.8	3.4
36273606	Male	Yemen	Family History	51	NSTEMI	Previous CHD	Non Smooker	135	82	12	9	4.8	2.4	3	0.6	5.7	3.8	3.4
36273605	Male	Yemen	Family History	51	NSTEMI	Previous CHD	Non Smooker	135	82	12	9	4.8	2.4	3	0.6	5.7	3.8	3.4
36273597	Female	Sri Lanka	Dyslipidemia	51	NSTEMI	Previous CHD	Non Smooker	135	82	12	9	4.8	2.6	3	0.6	5.8	3.8	3.4
36273596	Female	Sri Lanka	Dyslipidemia	51	NSTEMI	Previous CHD	Non Smooker	135	82	12	9	4.8	2.6	3	0.6	5.8	3.8	3.4
36273595	Male	Sudan	Dyslipidemia	51	NSTEMI	Previous CHD	Non Smooker	135	82	12	9	4.8	2.5	3	0.6	5.7	3.8	3.4
36273594	Male	Sudan	Dyslipidemia	51	NSTEMI	Previous CHD	Non Smooker	135	82	12	9	4.8	2.5	3	0.6	5.7	3.8	3.4
36273593	Male	Sudan	Dyslipidemia	51	NSTEMI	Previous CHD	Non Smooker	135	82	12	9	4.8	2.5	3	0.6	5.7	3.8	3.4
36273590	Male	Sri Lanka	Dyslipidemia	51	NSTEMI	Previous CHD	Non Smooker	135	82	12	9	4.8	2.6	3	0.6	5.8	3.8	3.4
36273589	Male	Sri Lanka	Dyslipidemia	51	NSTEMI	Previous CHD	Non Smooker	135	82	12	9	4.8	2.6	3	0.6	5.8	3.8	3.4
36273588	Male	Yemen	Headach	51	NSTEMI	Previous CHD	Non Smooker	135	82	12	9	4.8	2.5	3	0.6	5.7	3.8	3.4
36273587	Male	Yemen	Headach	51	NSTEMI	Previous CHD	Non Smooker	135	82	12	9	4.8	2.5	3	0.6	5.7	3.8	3.4
36273584	Female	Sri Lanka	Dyslipidemia	51	NSTEMI	Previous CHD	Non Smooker	135	82	12	9	4.8	2.6	3	0.6	5.8	3.8	3.4
36273583	Female	Sri Lanka	Dyslipidemia	51	NSTEMI	Previous CHD	Non Smooker	135	82	12	9	4.8	2.6	3	0.6	5.8	3.8	3.4
36273582	Male	Sudan	Dyslipidemia	51	NSTEMI	Previous CHD	Non Smooker	135	82	12	9	4.8	2.5	3	0.6	5.7	3.8	3.4
36273581	Male	Sudan	Dyslipidemia	51	NSTEMI	Previous CHD	Non Smooker	135	82	12	9	4.8	2.5	3	0.6	5.7	3.8	3.4
36273580	Male	Sudan	Headach	51	NSTEMI	Previous CHD	Non Smooker	135	82	12	9	4.8	2.5	3	0.6	5.7	3.8	3.4
36273579	Female	Sudan	Dyslipidemia	51	NSTEMI	Previous CHD	Non Smooker	135	82	12	9	4.8	2.5	3	0.6	5.7	3.8	3.4
36273578	Female	Sudan	Dyslipidemia	51	NSTEMI	Previous CHD	Non Smooker	135	82	12	9	4.8	2.5	3	0.6	5.7	3.8	3.4
36273577	Male	Sudan	Headach	51	NSTEMI	Previous CHD	Non Smooker	135	82	12	9	4.8	2.5	3	0.6	5.7	3.8	3.4
36273571	Male	Sri Lanka	Dyslipidemia	51	NSTEMI	Previous CHD	Non Smooker	135	82	12	9	4.8	2.6	3	0.6	5.8	3.8	3.4
36273570	Male	Sri Lanka	Dyslipidemia	51	NSTEMI	Previous CHD	Non Smooker	135	82	12	9	4.8	2.6	3	0.6	5.8	3.8	3.4
36273569	Male	Sri Lanka	Dyslipidemia	51	NSTEMI	Previous CHD	Non Smooker	135	82	12	9	4.8	2.6	3	0.6	5.8	3.8	3.4
36273568	Male	Sri Lanka	Dyslipidemia	51	NSTEMI	Previous CHD	Non Smooker	135	82	12	9	4.8	2.6	3	0.6	5.8	3.8	3.4
36273567	Male	Yemen	Headach	51	NSTEMI	Previous CHD	Non Smooker	135	82	12	9	4.8	2.5	3	0.6	5.7	3.8	3.4
36273566	Male	Yemen	Headach	51	NSTEMI	Previous CHD	Non Smooker	135	82	12	9	4.8	2.5	3	0.6	5.7	3.8	3.4
36273559	Male	Yemen	Headach	51	NSTEMI	Previous CHD	Non Smooker	135	82	12	9	4.8	2.4	3	0.6	5.7	3.8	3.4
36273558	Male	Yemen	Headach	51	NSTEMI	Previous CHD	Non Smooker	135	82	12	9	4.8	2.4	3	0.6	5.7	3.8	3.4
36273557	Female	Sri Lanka	Dyslipidemia	51	NSTEMI	Previous CHD	Non Smooker	135	82	12	9	4.8	2.6	3	0.6	5.8	3.8	3.4
36273556	Female	Sri Lanka	Dyslipidemia	51	NSTEMI	Previous CHD	Non Smooker	135	82	12	9	4.8	2.6	3	0.6	5.8	3.8	3.4
36273555	Male	Yemen	Headach	51	NSTEMI	Previous CHD	Non Smooker	135	82	12	9	4.8	2.5	3	0.6	5.7	3.8	3.4
36273554	Male	Yemen	Headach	51	NSTEMI	Previous CHD	Non Smooker	135	82	12	9	4.8	2.5	3	0.6	5.7	3.8	3.4
36273553	Male	Yemen	Headach	51	NSTEMI	Previous CHD	Non Smooker	135	82	12	9	4.8	2.5	3	0.6	5.7	3.8	3.4
36273552	Male	Yemen	Headach	51	NSTEMI	Previous CHD	Non Smooker	135	82	12	9	4.8	2.5	3	0.6	5.7	3.8	3.4
36273548	Male	Syria	Dyslipidemia	51	NSTEMI	Previous CHD	Non Smooker	135	82	12	9	4.8	2.5	3	0.6	5.7	3.8	3.4
36273547	Male	Syria	Dyslipidemia	51	NSTEMI	Previous CHD	Non Smooker	135	82	12	9	4.8	2.5	3	0.6	5.7	3.8	3.4
36273546	Male	Syria	Dyslipidemia	51	NSTEMI	Previous CHD	Non Smooker	135	82	12	9	4.8	2.5	3	0.6	5.7	3.8	3.4
36273545	Male	Yemen	Headach	51	NSTEMI	Previous CHD	Non Smooker	135	82	12	9	4.8	2.5	3	0.6	5.7	3.8	3.4
36273544	Male	Yemen	Headach	51	NSTEMI	Previous CHD	Non Smooker	135	82	12	9	4.8	2.5	3	0.6	5.7	3.8	3.4
36273543	Male	Sudan	Headach	51	NSTEMI	Previous CHD	Non Smooker	135	82	12	9	4.8	2.5	3	0.6	5.7	3.8	3.4
36273542	Male	Sudan	Headach	51	NSTEMI	Previous CHD	Non Smooker	135	82	12	9	4.8	2.5	3	0.6	5.7	3.8	3.4
36273537	Male	Yemen	Headach	51	NSTEMI	Previous CHD	Non Smooker	135	82	12	9	4.8	2.4	3	0.6	5.7	3.8	3.4
36273536	Male	Yemen	Headach	51	NSTEMI	Previous CHD	Non Smooker	135	82	12	9	4.8	2.4	3	0.6	5.7	3.8	3.4
36273535	Male	Yemen	Headach	51	NSTEMI	Previous CHD	Non Smooker	135	82	12	9	4.8	2.4	3	0.6	5.7	3.8	3.4
36273532	Male	Yemen	Lung problem	51	NSTEMI	Previous CHD	Non Smooker	135	82	12	9	4.8	2.4	3	0.6	5.7	3.8	3.4
36273531	Male	Yemen	Lung problem	51	NSTEMI	Previous CHD	Non Smooker	135	82	12	9	4.8	2.4	3	0.6	5.7	3.8	3.4
36273530	Male	Syria	Dyslipidemia	51	NSTEMI	Previous CHD	Non Smooker	135	82	12	9	4.8	2.5	3	0.6	5.7	3.8	3.4
36273529	Male	Syria	Dyslipidemia	51	NSTEMI	Previous CHD	Non Smooker	135	82	12	9	4.8	2.5	3	0.6	5.7	3.8	3.4
36273528	Male	Yemen	Family History	51	NSTEMI	Previous CHD	Non Smooker	135	82	12	9	4.8	2.4	3	0.6	5.7	3.8	3.4
36273527	Male	Yemen	Family History	51	NSTEMI	Previous CHD	Non Smooker	135	82	12	9	4.8	2.4	3	0.6	5.7	3.8	3.4
36273522	Male	Yemen	Kidney problem	51	NSTEMI	Previous CHD	Non Smooker	135	82	12	9	4.8	2.4	3	0.6	5.7	3.8	3.4
36273521	Male	Yemen	Kidney problem	51	NSTEMI	Previous CHD	Non Smooker	135	82	12	9	4.8	2.4	3	0.6	5.7	3.8	3.4
36273518	Male	Syria	Dyslipidemia	51	NSTEMI	Previous CHD	Non Smooker	135	82	12	9	4.8	2.5	3	0.6	5.7	3.8	3.4
36273517	Male	Syria	Dyslipidemia	51	NSTEMI	Previous CHD	Non Smooker	135	82	12	9	4.8	2.5	3	0.6	5.7	3.8	3.4
36273516	Female	Sri lanka	Dyslipidemia	51	NSTEMI	Previous CHD	Non Smooker	135	82	12	9	4.8	2.5	3	0.6	5.7	3.8	3.4
36273515	Female	Sri lanka	Dyslipidemia	51	NSTEMI	Previous CHD	Non Smooker	135	82	12	9	4.8	2.5	3	0.6	5.7	3.8	3.4
36273514	Male	Sudan	Headach	51	NSTEMI	Previous CHD	Non Smooker	135	82	12	9	4.8	2.5	3	0.6	5.7	3.8	3.4
36273513	Male	Sudan	Headach	51	NSTEMI	Previous CHD	Non Smooker	135	82	12	9	4.8	2.5	3	0.6	5.7	3.8	3.4
36273508	Female	Sri lanka	Dyslipidemia	51	NSTEMI	Previous CHD	Non Smooker	135	82	12	9	4.8	2.5	3	0.6	5.7	3.8	3.4
36273507	Female	Sri lanka	Dyslipidemia	51	NSTEMI	Previous CHD	Non Smooker	135	82	12	9	4.8	2.5	3	0.6	5.7	3.8	3.4
36273506	Female	Syria	Dyslipidemia	51	NSTEMI	Previous CHD	Non Smooker	135	82	12	9	4.8	2.5	3	0.6	5.8	3.8	3.4
36273505	Female	Syria	Dyslipidemia	51	NSTEMI	Previous CHD	Non Smooker	135	82	12	9	4.8	2.5	3	0.6	5.8	3.8	3.4
36273504	Female	Syria	Dyslipidemia	51	NSTEMI	Previous CHD	Non Smooker	135	82	12	9	4.8	2.5	3	0.6	5.8	3.8	3.4
36273503	Female	Syria	Dyslipidemia	51	NSTEMI	Previous CHD	Non Smooker	135	82	12	9	4.8	2.5	3	0.6	5.8	3.8	3.4
36273502	Female	Sri lanka	Dyslipidemia	51	NSTEMI	Previous CHD	Non Smooker	135	82	12	9	4.8	2.5	3	0.6	5.7	3.8	3.4
36273501	Female	Sri lanka	Dyslipidemia	51	NSTEMI	Previous CHD	Non Smooker	135	82	12	9	4.8	2.5	3	0.6	5.7	3.8	3.4
36273496	Male	Yemen	Headach	51	NSTEMI	Previous CHD	Non Smooker	135	82	12	9	4.8	2.4	3	0.6	5.7	3.8	3.4
36273495	Male	Yemen	Headach	51	NSTEMI	Previous CHD	Non Smooker	135	82	12	9	4.8	2.4	3	0.6	5.7	3.8	3.4
36273494	Male	Yemen	Headach	51	NSTEMI	Previous CHD	Non Smooker	135	82	12	9	4.8	2.4	3	0.6	5.7	3.8	3.4
36273491	Male	Yemen	Headach	51	NSTEMI	Previous CHD	Non Smooker	135	82	12	9	4.8	2.5	3	0.6	5.7	3.8	3.4
36273490	Male	Yemen	Headach	51	NSTEMI	Previous CHD	Non Smooker	135	82	12	9	4.8	2.5	3	0.6	5.7	3.8	3.4
36273487	Female	Syria	Dyslipidemia	51	NSTEMI	Previous CHD	Non Smooker	135	82	12	9	4.8	2.6	3	0.6	5.8	3.8	3.4
36273486	Female	Syria	Dyslipidemia	51	NSTEMI	Previous CHD	Non Smooker	135	82	12	9	4.8	2.6	3	0.6	5.8	3.8	3.4
36273485	Female	Syria	Dyslipidemia	51	NSTEMI	Previous CHD	Non Smooker	135	82	12	9	4.8	2.6	3	0.6	5.8	3.8	3.4
36273484	Male	Sudan	Headach	51	NSTEMI	Previous CHD	Non Smooker	135	82	12	9	4.8	2.5	3	0.6	5.7	3.8	3.4
36273483	Male	Sudan	Headach	51	NSTEMI	Previous CHD	Non Smooker	135	82	12	9	4.8	2.5	3	0.6	5.7	3.8	3.4
36273482	Male	Sudan	Headach	51	NSTEMI	Previous CHD	Non Smooker	135	82	12	9	4.8	2.5	3	0.6	5.7	3.8	3.4
36273481	Male	Sri Lanka	Dyslipidemia	51	NSTEMI	Previous CHD	Non Smooker	135	82	12	9	4.8	2.6	3	0.6	5.8	3.8	3.4
36273480	Male	Sri Lanka	Dyslipidemia	51	NSTEMI	Previous CHD	Non Smooker	135	82	12	9	4.8	2.6	3	0.6	5.8	3.8	3.4
36273479	Female	Sri lanka	Dyslipidemia	51	NSTEMI	Previous CHD	Non Smooker	135	82	12	9	4.8	2.5	3	0.6	5.7	3.8	3.4
36273478	Male	Syria	Dyslipidemia	51	NSTEMI	Previous CHD	Non Smooker	135	82	12	9	4.8	2.5	3	0.6	5.7	3.8	3.4
36273477	Male	Syria	Dyslipidemia	51	NSTEMI	Previous CHD	Non Smooker	135	82	12	9	4.8	2.5	3	0.6	5.7	3.8	3.4
36273476	Male	Syria	Dyslipidemia	51	NSTEMI	Previous CHD	Non Smooker	135	82	12	9	4.8	2.5	3	0.6	5.7	3.8	3.4
36273475	Male	Sri Lanka	Dyslipidemia	51	NSTEMI	Previous CHD	Non Smooker	135	82	12	9	4.8	2.6	3	0.6	5.8	3.8	3.4
36273474	Male	Sri Lanka	Dyslipidemia	51	NSTEMI	Previous CHD	Non Smooker	135	82	12	9	4.8	2.6	3	0.6	5.8	3.8	3.4
36273473	Male	Sri Lanka	Dyslipidemia	51	NSTEMI	Previous CHD	Non Smooker	135	82	12	9	4.8	2.6	3	0.6	5.8	3.8	3.4
36273472	Male	Yemen	Headach	51	NSTEMI	Previous CHD	Non Smooker	135	82	12	9	4.8	2.5	3	0.6	5.7	3.8	3.4
36273471	Male	Yemen	Headach	51	NSTEMI	Previous CHD	Non Smooker	135	82	12	9	4.8	2.5	3	0.6	5.7	3.8	3.4
36273470	Male	Yemen	Headach	51	NSTEMI	Previous CHD	Non Smooker	135	82	12	9	4.8	2.5	3	0.6	5.7	3.8	3.4
36273463	Female	Sri lanka	Dyslipidemia	51	NSTEMI	Previous CHD	Non Smooker	135	82	12	9	4.8	2.5	3	0.6	5.7	3.8	3.4
36273462	Female	Sri lanka	Dyslipidemia	51	NSTEMI	Previous CHD	Non Smooker	135	82	12	9	4.8	2.5	3	0.6	5.7	3.8	3.4
36273461	Female	Sri lanka	Dyslipidemia	51	NSTEMI	Previous CHD	Non Smooker	135	82	12	9	4.8	2.5	3	0.6	5.7	3.8	3.4
36273460	Male	Sri Lanka	Dyslipidemia	51	NSTEMI	Previous CHD	Non Smooker	135	82	12	9	4.8	2.6	3	0.6	5.8	3.8	3.4
36273459	Male	Sri Lanka	Dyslipidemia	51	NSTEMI	Previous CHD	Non Smooker	135	82	12	9	4.8	2.6	3	0.6	5.8	3.8	3.4
36273458	Male	Sri Lanka	Dyslipidemia	51	NSTEMI	Previous CHD	Non Smooker	135	82	12	9	4.8	2.6	3	0.6	5.8	3.8	3.4
36273457	Male	Yemen	Family History	51	NSTEMI	Previous CHD	Non Smooker	135	82	12	9	4.8	2.4	3	0.6	5.7	3.8	3.4
36273456	Male	Yemen	Family History	51	NSTEMI	Previous CHD	Non Smooker	135	82	12	9	4.8	2.4	3	0.6	5.7	3.8	3.4
36273455	Male	Yemen	Family History	51	NSTEMI	Previous CHD	Non Smooker	135	82	12	9	4.8	2.4	3	0.6	5.7	3.8	3.4
36273448	Female	Sudan	Dyslipidemia	51	NSTEMI	Previous CHD	Non Smooker	135	82	12	9	4.8	2.5	3	0.6	5.7	3.8	3.4
36273447	Female	Sudan	Dyslipidemia	51	NSTEMI	Previous CHD	Non Smooker	135	82	12	9	4.8	2.5	3	0.6	5.7	3.8	3.4
36273446	Female	Sudan	Dyslipidemia	51	NSTEMI	Previous CHD	Non Smooker	135	82	12	9	4.8	2.5	3	0.6	5.7	3.8	3.4
36273445	Male	Sudan	Dyslipidemia	51	NSTEMI	Previous CHD	Non Smooker	135	82	12	9	4.8	2.5	3	0.6	5.7	3.8	3.4
36273444	Male	Sudan	Dyslipidemia	51	NSTEMI	Previous CHD	Non Smooker	135	82	12	9	4.8	2.5	3	0.6	5.7	3.8	3.4
36273443	Male	Sudan	Dyslipidemia	51	NSTEMI	Previous CHD	Non Smooker	135	82	12	9	4.8	2.5	3	0.6	5.7	3.8	3.4
36273442	Male	Yemen	Headach	51	NSTEMI	Previous CHD	Non Smooker	135	82	12	9	4.8	2.5	3	0.6	5.7	3.8	3.4
36273441	Male	Yemen	Headach	51	NSTEMI	Previous CHD	Non Smooker	135	82	12	9	4.8	2.5	3	0.6	5.7	3.8	3.4
36273440	Male	Yemen	Headach	51	NSTEMI	Previous CHD	Non Smooker	135	82	12	9	4.8	2.5	3	0.6	5.7	3.8	3.4
36273436	Female	Syria	Dyslipidemia	51	NSTEMI	Previous CHD	Non Smooker	135	82	12	9	4.8	2.5	3	0.6	5.8	3.8	3.4
36273435	Female	Syria	Dyslipidemia	51	NSTEMI	Previous CHD	Non Smooker	135	82	12	9	4.8	2.5	3	0.6	5.8	3.8	3.4
36273434	Female	Syria	Dyslipidemia	51	NSTEMI	Previous CHD	Non Smooker	135	82	12	9	4.8	2.5	3	0.6	5.8	3.8	3.4
36273433	Female	Syria	Dyslipidemia	51	NSTEMI	Previous CHD	Non Smooker	135	82	12	9	4.8	2.5	3	0.6	5.8	3.8	3.4
36273432	Male	Yemen	Family History	51	NSTEMI	Previous CHD	Non Smooker	135	82	12	9	4.8	2.4	3	0.6	5.7	3.8	3.4
36273431	Male	Yemen	Family History	51	NSTEMI	Previous CHD	Non Smooker	135	82	12	9	4.8	2.4	3	0.6	5.7	3.8	3.4
36273430	Male	Yemen	Family History	51	NSTEMI	Previous CHD	Non Smooker	135	82	12	9	4.8	2.4	3	0.6	5.7	3.8	3.4
36273420	Male	Syria	Dyslipidemia	51	NSTEMI	Previous CHD	Non Smooker	135	82	12	9	4.8	2.5	3	0.6	5.7	3.8	3.4
36273419	Male	Syria	Dyslipidemia	51	NSTEMI	Previous CHD	Non Smooker	135	82	12	9	4.8	2.5	3	0.6	5.7	3.8	3.4
36273418	Male	Syria	Dyslipidemia	51	NSTEMI	Previous CHD	Non Smooker	135	82	12	9	4.8	2.5	3	0.6	5.7	3.8	3.4
36273417	Male	Yemen	Family History	51	NSTEMI	Previous CHD	Non Smooker	135	82	12	9	4.8	2.4	3	0.6	5.7	3.8	3.4
36273416	Male	Yemen	Family History	51	NSTEMI	Previous CHD	Non Smooker	135	82	12	9	4.8	2.4	3	0.6	5.7	3.8	3.4
36273415	Male	Yemen	Family History	51	NSTEMI	Previous CHD	Non Smooker	135	82	12	9	4.8	2.4	3	0.6	5.7	3.8	3.4
36273414	Female	Sri lanka	Dyslipidemia	51	NSTEMI	Previous CHD	Non Smooker	135	82	12	9	4.8	2.5	3	0.6	5.7	3.8	3.4
36273413	Female	Sri lanka	Dyslipidemia	51	NSTEMI	Previous CHD	Non Smooker	135	82	12	9	4.8	2.5	3	0.6	5.7	3.8	3.4
36273412	Female	Sri lanka	Dyslipidemia	51	NSTEMI	Previous CHD	Non Smooker	135	82	12	9	4.8	2.5	3	0.6	5.7	3.8	3.4
36273408	Male	Yemen	Family History	51	NSTEMI	Previous CHD	Non Smooker	135	82	12	9	4.8	2.4	3	0.6	5.7	3.8	3.4
36273407	Male	Yemen	Family History	51	NSTEMI	Previous CHD	Non Smooker	135	82	12	9	4.8	2.4	3	0.6	5.7	3.8	3.4
36273406	Male	Yemen	Family History	51	NSTEMI	Previous CHD	Non Smooker	135	82	12	9	4.8	2.4	3	0.6	5.7	3.8	3.4
36273405	Female	Syria	Dyslipidemia	51	NSTEMI	Previous CHD	Non Smooker	135	82	12	9	4.8	2.5	3	0.6	5.8	3.8	3.4
36273404	Female	Syria	Dyslipidemia	51	NSTEMI	Previous CHD	Non Smooker	135	82	12	9	4.8	2.5	3	0.6	5.8	3.8	3.4
36273403	Female	Syria	Dyslipidemia	51	NSTEMI	Previous CHD	Non Smooker	135	82	12	9	4.8	2.5	3	0.6	5.8	3.8	3.4
36273402	Male	Sudan	Headach	51	NSTEMI	Previous CHD	Non Smooker	135	82	12	9	4.8	2.5	3	0.6	5.7	3.8	3.4
36273401	Male	Sudan	Headach	51	NSTEMI	Previous CHD	Non Smooker	135	82	12	9	4.8	2.5	3	0.6	5.7	3.8	3.4
36273400	Male	Sudan	Headach	51	NSTEMI	Previous CHD	Non Smooker	135	82	12	9	4.8	2.5	3	0.6	5.7	3.8	3.4
36273399	Male	Yemen	Headach	51	NSTEMI	Previous CHD	Non Smooker	135	82	12	9	4.8	2.5	3	0.6	5.7	3.8	3.4
36273398	Male	Yemen	Headach	51	NSTEMI	Previous CHD	Non Smooker	135	82	12	9	4.8	2.5	3	0.6	5.7	3.8	3.4
36273397	Male	Yemen	Headach	51	NSTEMI	Previous CHD	Non Smooker	135	82	12	9	4.8	2.5	3	0.6	5.7	3.8	3.4
36273390	Male	Syria	Dyslipidemia	51	NSTEMI	Previous CHD	Non Smooker	135	82	12	9	4.8	2.5	3	0.6	5.7	3.8	3.4
36273389	Male	Syria	Dyslipidemia	51	NSTEMI	Previous CHD	Non Smooker	135	82	12	9	4.8	2.5	3	0.6	5.7	3.8	3.4
36273388	Male	Syria	Dyslipidemia	51	NSTEMI	Previous CHD	Non Smooker	135	82	12	9	4.8	2.5	3	0.6	5.7	3.8	3.4
36273387	Male	Syria	Dyslipidemia	51	NSTEMI	Previous CHD	Non Smooker	135	82	12	9	4.8	2.5	3	0.6	5.7	3.8	3.4
36273386	Female	Sri Lanka	Dyslipidemia	51	NSTEMI	Previous CHD	Non Smooker	135	82	12	9	4.8	2.6	3	0.6	5.8	3.8	3.4
36273385	Female	Sri Lanka	Dyslipidemia	51	NSTEMI	Previous CHD	Non Smooker	135	82	12	9	4.8	2.6	3	0.6	5.8	3.8	3.4
36273384	Female	Sri Lanka	Dyslipidemia	51	NSTEMI	Previous CHD	Non Smooker	135	82	12	9	4.8	2.6	3	0.6	5.8	3.8	3.4
36273383	Male	Sudan	Headach	51	NSTEMI	Previous CHD	Non Smooker	135	82	12	9	4.8	2.5	3	0.6	5.7	3.8	3.4
36273382	Male	Sudan	Headach	51	NSTEMI	Previous CHD	Non Smooker	135	82	12	9	4.8	2.5	3	0.6	5.7	3.8	3.4
36273381	Male	Sudan	Headach	51	NSTEMI	Previous CHD	Non Smooker	135	82	12	9	4.8	2.5	3	0.6	5.7	3.8	3.4
36273380	Male	Sri Lanka	Dyslipidemia	51	NSTEMI	Previous CHD	Non Smooker	135	82	12	9	4.8	2.6	3	0.6	5.8	3.8	3.4
36273379	Male	Sri Lanka	Dyslipidemia	51	NSTEMI	Previous CHD	Non Smooker	135	82	12	9	4.8	2.6	3	0.6	5.8	3.8	3.4
36273378	Male	Sri Lanka	Dyslipidemia	51	NSTEMI	Previous CHD	Non Smooker	135	82	12	9	4.8	2.6	3	0.6	5.8	3.8	3.4
36273377	Female	Syria	Dyslipidemia	51	NSTEMI	Previous CHD	Non Smooker	135	82	12	9	4.8	2.5	3	0.6	5.8	3.8	3.4
36273376	Female	Syria	Dyslipidemia	51	NSTEMI	Previous CHD	Non Smooker	135	82	12	9	4.8	2.5	3	0.6	5.8	3.8	3.4
36273375	Male	Sudan	Dyslipidemia	51	NSTEMI	Previous CHD	Non Smooker	135	82	12	9	4.8	2.5	3	0.6	5.7	3.8	3.4
36273374	Male	Sudan	Dyslipidemia	51	NSTEMI	Previous CHD	Non Smooker	135	82	12	9	4.8	2.5	3	0.6	5.7	3.8	3.4
36273373	Male	Yemen	Family History	51	NSTEMI	Previous CHD	Non Smooker	135	82	12	9	4.8	2.4	3	0.6	5.7	3.8	3.4
36273372	Male	Yemen	Family History	51	NSTEMI	Previous CHD	Non Smooker	135	82	12	9	4.8	2.4	3	0.6	5.7	3.8	3.4
36273371	Male	Yemen	Family History	51	NSTEMI	Previous CHD	Non Smooker	135	82	12	9	4.8	2.4	3	0.6	5.7	3.8	3.4
36273364	Male	Sri Lanka	Dyslipidemia	51	NSTEMI	Previous CHD	Non Smooker	135	82	12	9	4.8	2.6	3	0.6	5.8	3.8	3.4
36273363	Male	Sri Lanka	Dyslipidemia	51	NSTEMI	Previous CHD	Non Smooker	135	82	12	9	4.8	2.6	3	0.6	5.8	3.8	3.4
36273362	Male	Sri Lanka	Dyslipidemia	51	NSTEMI	Previous CHD	Non Smooker	135	82	12	9	4.8	2.6	3	0.6	5.8	3.8	3.4
36273361	Male	Yemen	Headach	51	NSTEMI	Previous CHD	Non Smooker	135	82	12	9	4.8	2.4	3	0.6	5.7	3.8	3.4
36273360	Male	Yemen	Headach	51	NSTEMI	Previous CHD	Non Smooker	135	82	12	9	4.8	2.4	3	0.6	5.7	3.8	3.4
36273359	Male	Yemen	Headach	51	NSTEMI	Previous CHD	Non Smooker	135	82	12	9	4.8	2.4	3	0.6	5.7	3.8	3.4
36273358	Male	Syria	Dyslipidemia	51	NSTEMI	Previous CHD	Non Smooker	135	82	12	9	4.8	2.5	3	0.6	5.7	3.8	3.4
36273357	Male	Syria	Dyslipidemia	51	NSTEMI	Previous CHD	Non Smooker	135	82	12	9	4.8	2.5	3	0.6	5.7	3.8	3.4
36273353	Male	Yemen	Kidney problem	51	NSTEMI	Previous CHD	Non Smooker	135	82	12	9	4.8	2.4	3	0.6	5.7	3.8	3.4
36273352	Male	Yemen	Kidney problem	51	NSTEMI	Previous CHD	Non Smooker	135	82	12	9	4.8	2.4	3	0.6	5.7	3.8	3.4
36273351	Male	Yemen	Kidney problem	51	NSTEMI	Previous CHD	Non Smooker	135	82	12	9	4.8	2.4	3	0.6	5.7	3.8	3.4
36273347	Female	Sri Lanka	Dyslipidemia	51	NSTEMI	Previous CHD	Non Smooker	135	82	12	9	4.8	2.6	3	0.6	5.8	3.8	3.4
36273346	Female	Sri Lanka	Dyslipidemia	51	NSTEMI	Previous CHD	Non Smooker	135	82	12	9	4.8	2.6	3	0.6	5.8	3.8	3.4
36273345	Female	Sri Lanka	Dyslipidemia	51	NSTEMI	Previous CHD	Non Smooker	135	82	12	9	4.8	2.6	3	0.6	5.8	3.8	3.4
36273344	Male	Yemen	Family History	51	NSTEMI	Previous CHD	Non Smooker	135	82	12	9	4.8	2.4	3	0.6	5.7	3.8	3.4
36273343	Male	Yemen	Family History	51	NSTEMI	Previous CHD	Non Smooker	135	82	12	9	4.8	2.4	3	0.6	5.7	3.8	3.4
36273338	Male	Sri Lanka	Dyslipidemia	51	NSTEMI	Previous CHD	Non Smooker	135	82	12	9	4.8	2.6	3	0.6	5.8	3.8	3.4
36273337	Male	Sri Lanka	Dyslipidemia	51	NSTEMI	Previous CHD	Non Smooker	135	82	12	9	4.8	2.6	3	0.6	5.8	3.8	3.4
36273336	Male	Sri Lanka	Dyslipidemia	51	NSTEMI	Previous CHD	Non Smooker	135	82	12	9	4.8	2.6	3	0.6	5.8	3.8	3.4
36273335	Male	Yemen	Headach	51	NSTEMI	Previous CHD	Non Smooker	135	82	12	9	4.8	2.5	3	0.6	5.7	3.8	3.4
36273334	Male	Yemen	Headach	51	NSTEMI	Previous CHD	Non Smooker	135	82	12	9	4.8	2.5	3	0.6	5.7	3.8	3.4
36273333	Male	Yemen	Headach	51	NSTEMI	Previous CHD	Non Smooker	135	82	12	9	4.8	2.5	3	0.6	5.7	3.8	3.4
36273326	Male	Syria	Dyslipidemia	51	NSTEMI	Previous CHD	Non Smooker	135	82	12	9	4.8	2.5	3	0.6	5.7	3.8	3.4
36273325	Male	Syria	Dyslipidemia	51	NSTEMI	Previous CHD	Non Smooker	135	82	12	9	4.8	2.5	3	0.6	5.7	3.8	3.4
36273324	Male	Syria	Dyslipidemia	51	NSTEMI	Previous CHD	Non Smooker	135	82	12	9	4.8	2.5	3	0.6	5.7	3.8	3.4
36273319	Female	Sri lanka	Dyslipidemia	51	NSTEMI	Previous CHD	Non Smooker	135	82	12	9	4.8	2.5	3	0.6	5.7	3.8	3.4
36273318	Female	Sri lanka	Dyslipidemia	51	NSTEMI	Previous CHD	Non Smooker	135	82	12	9	4.8	2.5	3	0.6	5.7	3.8	3.4
36273317	Female	Sri lanka	Dyslipidemia	51	NSTEMI	Previous CHD	Non Smooker	135	82	12	9	4.8	2.5	3	0.6	5.7	3.8	3.4
36273316	Male	Sudan	Headach	51	NSTEMI	Previous CHD	Non Smooker	135	82	12	9	4.8	2.5	3	0.6	5.7	3.8	3.4
36273315	Male	Sudan	Headach	51	NSTEMI	Previous CHD	Non Smooker	135	82	12	9	4.8	2.5	3	0.6	5.7	3.8	3.4
36273314	Male	Sudan	Headach	51	NSTEMI	Previous CHD	Non Smooker	135	82	12	9	4.8	2.5	3	0.6	5.7	3.8	3.4
36273310	Male	Sri Lanka	Dyslipidemia	51	NSTEMI	Previous CHD	Non Smooker	135	82	12	9	4.8	2.6	3	0.6	5.8	3.8	3.4
36273309	Male	Sri Lanka	Dyslipidemia	51	NSTEMI	Previous CHD	Non Smooker	135	82	12	9	4.8	2.6	3	0.6	5.8	3.8	3.4
36273308	Male	Sri Lanka	Dyslipidemia	51	NSTEMI	Previous CHD	Non Smooker	135	82	12	9	4.8	2.6	3	0.6	5.8	3.8	3.4
36273307	Male	Sri Lanka	Dyslipidemia	51	NSTEMI	Previous CHD	Non Smooker	135	82	12	9	4.8	2.6	3	0.6	5.8	3.8	3.4
36273306	Female	Sudan	Dyslipidemia	51	NSTEMI	Previous CHD	Non Smooker	135	82	12	9	4.8	2.5	3	0.6	5.7	3.8	3.4
36273305	Female	Sudan	Dyslipidemia	51	NSTEMI	Previous CHD	Non Smooker	135	82	12	9	4.8	2.5	3	0.6	5.7	3.8	3.4
36273304	Male	Yemen	Headach	51	NSTEMI	Previous CHD	Non Smooker	135	82	12	9	4.8	2.5	3	0.6	5.7	3.8	3.4
36273303	Male	Yemen	Headach	51	NSTEMI	Previous CHD	Non Smooker	135	82	12	9	4.8	2.5	3	0.6	5.7	3.8	3.4
36273302	Male	Yemen	Headach	51	NSTEMI	Previous CHD	Non Smooker	135	82	12	9	4.8	2.5	3	0.6	5.7	3.8	3.4
36273301	Male	Sudan	Dyslipidemia	51	NSTEMI	Previous CHD	Non Smooker	135	82	12	9	4.8	2.5	3	0.6	5.7	3.8	3.4
36273300	Male	Sudan	Dyslipidemia	51	NSTEMI	Previous CHD	Non Smooker	135	82	12	9	4.8	2.5	3	0.6	5.7	3.8	3.4
36273299	Male	Sudan	Dyslipidemia	51	NSTEMI	Previous CHD	Non Smooker	135	82	12	9	4.8	2.5	3	0.6	5.7	3.8	3.4
36273294	Male	Yemen	Headach	51	NSTEMI	Previous CHD	Non Smooker	135	82	12	9	4.8	2.5	3	0.6	5.7	3.8	3.4
36273293	Male	Yemen	Headach	51	NSTEMI	Previous CHD	Non Smooker	135	82	12	9	4.8	2.5	3	0.6	5.7	3.8	3.4
36273292	Male	Yemen	Headach	51	NSTEMI	Previous CHD	Non Smooker	135	82	12	9	4.8	2.5	3	0.6	5.7	3.8	3.4
36273291	Male	Yemen	Headach	51	NSTEMI	Previous CHD	Non Smooker	135	82	12	9	4.8	2.5	3	0.6	5.7	3.8	3.4
36273286	Male	Yemen	Family History	51	NSTEMI	Previous CHD	Non Smooker	135	82	12	9	4.8	2.4	3	0.6	5.7	3.8	3.4
36273285	Male	Yemen	Family History	51	NSTEMI	Previous CHD	Non Smooker	135	82	12	9	4.8	2.4	3	0.6	5.7	3.8	3.4
36273284	Male	Yemen	Family History	51	NSTEMI	Previous CHD	Non Smooker	135	82	12	9	4.8	2.4	3	0.6	5.7	3.8	3.4
36273283	Male	Sudan	Headach	51	NSTEMI	Previous CHD	Non Smooker	135	82	12	9	4.8	2.5	3	0.6	5.7	3.8	3.4
36273282	Male	Sudan	Headach	51	NSTEMI	Previous CHD	Non Smooker	135	82	12	9	4.8	2.5	3	0.6	5.7	3.8	3.4
36273281	Male	Sudan	Headach	51	NSTEMI	Previous CHD	Non Smooker	135	82	12	9	4.8	2.5	3	0.6	5.7	3.8	3.4
36273274	Male	Sri Lanka	Dyslipidemia	51	NSTEMI	Previous CHD	Non Smooker	135	82	12	9	4.8	2.6	3	0.6	5.8	3.8	3.4
36273273	Male	Sri Lanka	Dyslipidemia	51	NSTEMI	Previous CHD	Non Smooker	135	82	12	9	4.8	2.6	3	0.6	5.8	3.8	3.4
36273272	Male	Sri Lanka	Dyslipidemia	51	NSTEMI	Previous CHD	Non Smooker	135	82	12	9	4.8	2.6	3	0.6	5.8	3.8	3.4
36273271	Male	Sri Lanka	Dyslipidemia	51	NSTEMI	Previous CHD	Non Smooker	135	82	12	9	4.8	2.6	3	0.6	5.8	3.8	3.4
36273270	Male	Yemen	Headach	51	NSTEMI	Previous CHD	Non Smooker	135	82	12	9	4.8	2.5	3	0.6	5.7	3.8	3.4
36273269	Male	Yemen	Headach	51	NSTEMI	Previous CHD	Non Smooker	135	82	12	9	4.8	2.5	3	0.6	5.7	3.8	3.4
36273268	Male	Yemen	Headach	51	NSTEMI	Previous CHD	Non Smooker	135	82	12	9	4.8	2.5	3	0.6	5.7	3.8	3.4
36273267	Male	Yemen	Kidney problem	51	NSTEMI	Previous CHD	Non Smooker	135	82	12	9	4.8	2.4	3	0.6	5.7	3.8	3.4
36273266	Male	Yemen	Kidney problem	51	NSTEMI	Previous CHD	Non Smooker	135	82	12	9	4.8	2.4	3	0.6	5.7	3.8	3.4
36273261	Male	Sudan	Headach	51	NSTEMI	Previous CHD	Non Smooker	135	82	12	9	4.8	2.5	3	0.6	5.7	3.8	3.4
36273260	Male	Sudan	Headach	51	NSTEMI	Previous CHD	Non Smooker	135	82	12	9	4.8	2.5	3	0.6	5.7	3.8	3.4
36273259	Male	Sudan	Headach	51	NSTEMI	Previous CHD	Non Smooker	135	82	12	9	4.8	2.5	3	0.6	5.7	3.8	3.4
36273258	Male	Syria	Dyslipidemia	51	NSTEMI	Previous CHD	Non Smooker	135	82	12	9	4.8	2.5	3	0.6	5.7	3.8	3.4
36273257	Male	Syria	Dyslipidemia	51	NSTEMI	Previous CHD	Non Smooker	135	82	12	9	4.8	2.5	3	0.6	5.7	3.8	3.4
36273256	Male	Syria	Dyslipidemia	51	NSTEMI	Previous CHD	Non Smooker	135	82	12	9	4.8	2.5	3	0.6	5.7	3.8	3.4
36273255	Male	Syria	Dyslipidemia	51	NSTEMI	Previous CHD	Non Smooker	135	82	12	9	4.8	2.5	3	0.6	5.7	3.8	3.4
36273254	Male	Syria	Dyslipidemia	51	NSTEMI	Previous CHD	Non Smooker	135	82	12	9	4.8	2.5	3	0.6	5.7	3.8	3.4
36273253	Male	Syria	Dyslipidemia	51	NSTEMI	Previous CHD	Non Smooker	135	82	12	9	4.8	2.5	3	0.6	5.7	3.8	3.4
36273246	Female	Syria	Dyslipidemia	51	NSTEMI	Previous CHD	Non Smooker	135	82	12	9	4.8	2.5	3	0.6	5.8	3.8	3.4
36273245	Female	Syria	Dyslipidemia	51	NSTEMI	Previous CHD	Non Smooker	135	82	12	9	4.8	2.5	3	0.6	5.8	3.8	3.4
36273244	Male	Syria	Dyslipidemia	51	NSTEMI	Previous CHD	Non Smooker	135	82	12	9	4.8	2.5	3	0.6	5.7	3.8	3.4
36273243	Male	Syria	Dyslipidemia	51	NSTEMI	Previous CHD	Non Smooker	135	82	12	9	4.8	2.5	3	0.6	5.7	3.8	3.4
36273242	Male	Syria	Dyslipidemia	51	NSTEMI	Previous CHD	Non Smooker	135	82	12	9	4.8	2.5	3	0.6	5.7	3.8	3.4
36273241	Male	Yemen	Headach	51	NSTEMI	Previous CHD	Non Smooker	135	82	12	9	4.8	2.5	3	0.6	5.7	3.8	3.4
36273240	Male	Yemen	Headach	51	NSTEMI	Previous CHD	Non Smooker	135	82	12	9	4.8	2.5	3	0.6	5.7	3.8	3.4
36273239	Male	Yemen	Headach	51	NSTEMI	Previous CHD	Non Smooker	135	82	12	9	4.8	2.5	3	0.6	5.7	3.8	3.4
36273229	Male	Sri Lanka	Dyslipidemia	51	NSTEMI	Previous CHD	Non Smooker	135	82	12	9	4.8	2.6	3	0.6	5.8	3.8	3.4
36273228	Male	Sri Lanka	Dyslipidemia	51	NSTEMI	Previous CHD	Non Smooker	135	82	12	9	4.8	2.6	3	0.6	5.8	3.8	3.4
36273227	Male	Sri Lanka	Dyslipidemia	51	NSTEMI	Previous CHD	Non Smooker	135	82	12	9	4.8	2.6	3	0.6	5.8	3.8	3.4
36273226	Male	Sri Lanka	Dyslipidemia	51	NSTEMI	Previous CHD	Non Smooker	135	82	12	9	4.8	2.6	3	0.6	5.8	3.8	3.4
36273225	Male	Yemen	Headach	51	NSTEMI	Previous CHD	Non Smooker	135	82	12	9	4.8	2.5	3	0.6	5.7	3.8	3.4
36273224	Male	Yemen	Headach	51	NSTEMI	Previous CHD	Non Smooker	135	82	12	9	4.8	2.5	3	0.6	5.7	3.8	3.4
36273223	Male	Yemen	Headach	51	NSTEMI	Previous CHD	Non Smooker	135	82	12	9	4.8	2.5	3	0.6	5.7	3.8	3.4
36273222	Male	Yemen	Headach	51	NSTEMI	Previous CHD	Non Smooker	135	82	12	9	4.8	2.5	3	0.6	5.7	3.8	3.4
36273204	Male	Syria	Dyslipidemia	51	NSTEMI	Previous CHD	Non Smooker	135	82	12	9	4.8	2.5	3	0.6	5.7	3.8	3.4
36273203	Male	Syria	Dyslipidemia	51	NSTEMI	Previous CHD	Non Smooker	135	82	12	9	4.8	2.5	3	0.6	5.7	3.8	3.4
36273202	Male	Syria	Dyslipidemia	51	NSTEMI	Previous CHD	Non Smooker	135	82	12	9	4.8	2.5	3	0.6	5.7	3.8	3.4
36273201	Male	Sudan	Dyslipidemia	51	NSTEMI	Previous CHD	Non Smooker	135	82	12	9	4.8	2.5	3	0.6	5.7	3.8	3.4
36273200	Male	Sudan	Dyslipidemia	51	NSTEMI	Previous CHD	Non Smooker	135	82	12	9	4.8	2.5	3	0.6	5.7	3.8	3.4
36273199	Male	Sudan	Dyslipidemia	51	NSTEMI	Previous CHD	Non Smooker	135	82	12	9	4.8	2.5	3	0.6	5.7	3.8	3.4
36273198	Female	Sri lanka	Dyslipidemia	51	NSTEMI	Previous CHD	Non Smooker	135	82	12	9	4.8	2.5	3	0.6	5.7	3.8	3.4
36273197	Female	Sri lanka	Dyslipidemia	51	NSTEMI	Previous CHD	Non Smooker	135	82	12	9	4.8	2.5	3	0.6	5.7	3.8	3.4
36273196	Female	Sri lanka	Dyslipidemia	51	NSTEMI	Previous CHD	Non Smooker	135	82	12	9	4.8	2.5	3	0.6	5.7	3.8	3.4
36273195	Male	Yemen	Headach	51	NSTEMI	Previous CHD	Non Smooker	135	82	12	9	4.8	2.5	3	0.6	5.7	3.8	3.4
36273194	Male	Yemen	Headach	51	NSTEMI	Previous CHD	Non Smooker	135	82	12	9	4.8	2.5	3	0.6	5.7	3.8	3.4
36273193	Male	Yemen	Headach	51	NSTEMI	Previous CHD	Non Smooker	135	82	12	9	4.8	2.5	3	0.6	5.7	3.8	3.4
36273189	Male	Yemen	Kidney problem	51	NSTEMI	Previous CHD	Non Smooker	135	82	12	9	4.8	2.4	3	0.6	5.7	3.8	3.4
36273188	Male	Yemen	Kidney problem	51	NSTEMI	Previous CHD	Non Smooker	135	82	12	9	4.8	2.4	3	0.6	5.7	3.8	3.4
36273187	Male	Yemen	Kidney problem	51	NSTEMI	Previous CHD	Non Smooker	135	82	12	9	4.8	2.4	3	0.6	5.7	3.8	3.4
36273183	Male	Yemen	Family History	51	NSTEMI	Previous CHD	Non Smooker	135	82	12	9	4.8	2.4	3	0.6	5.7	3.8	3.4
36273182	Male	Yemen	Family History	51	NSTEMI	Previous CHD	Non Smooker	135	82	12	9	4.8	2.4	3	0.6	5.7	3.8	3.4
36273181	Male	Yemen	Family History	51	NSTEMI	Previous CHD	Non Smooker	135	82	12	9	4.8	2.4	3	0.6	5.7	3.8	3.4
36273180	Male	Yemen	Family History	51	NSTEMI	Previous CHD	Non Smooker	135	82	12	9	4.8	2.4	3	0.6	5.7	3.8	3.4
36273179	Male	Syria	Dyslipidemia	51	NSTEMI	Previous CHD	Non Smooker	135	82	12	9	4.8	2.5	3	0.6	5.7	3.8	3.4
36273178	Male	Syria	Dyslipidemia	51	NSTEMI	Previous CHD	Non Smooker	135	82	12	9	4.8	2.5	3	0.6	5.7	3.8	3.4
36273177	Male	Syria	Dyslipidemia	51	NSTEMI	Previous CHD	Non Smooker	135	82	12	9	4.8	2.5	3	0.6	5.7	3.8	3.4
36273173	Female	Sri lanka	Dyslipidemia	51	NSTEMI	Previous CHD	Non Smooker	135	82	12	9	4.8	2.5	3	0.6	5.7	3.8	3.4
36273172	Female	Sri lanka	Dyslipidemia	51	NSTEMI	Previous CHD	Non Smooker	135	82	12	9	4.8	2.5	3	0.6	5.7	3.8	3.4
36273171	Female	Sri lanka	Dyslipidemia	51	NSTEMI	Previous CHD	Non Smooker	135	82	12	9	4.8	2.5	3	0.6	5.7	3.8	3.4
36273170	Male	Yemen	Lung problem	51	NSTEMI	Previous CHD	Non Smooker	135	82	12	9	4.8	2.4	3	0.6	5.7	3.8	3.4
36273169	Male	Yemen	Lung problem	51	NSTEMI	Previous CHD	Non Smooker	135	82	12	9	4.8	2.4	3	0.6	5.7	3.8	3.4
36273168	Male	Yemen	Lung problem	51	NSTEMI	Previous CHD	Non Smooker	135	82	12	9	4.8	2.4	3	0.6	5.7	3.8	3.4
36273167	Male	Yemen	Lung problem	51	NSTEMI	Previous CHD	Non Smooker	135	82	12	9	4.8	2.4	3	0.6	5.7	3.8	3.4
36273166	Male	Yemen	Headach	51	NSTEMI	Previous CHD	Non Smooker	135	82	12	9	4.8	2.4	3	0.6	5.7	3.8	3.4
36273165	Male	Yemen	Headach	51	NSTEMI	Previous CHD	Non Smooker	135	82	12	9	4.8	2.4	3	0.6	5.7	3.8	3.4
36273164	Male	Yemen	Headach	51	NSTEMI	Previous CHD	Non Smooker	135	82	12	9	4.8	2.4	3	0.6	5.7	3.8	3.4
36273163	Male	Yemen	Lung problem	51	NSTEMI	Previous CHD	Non Smooker	135	82	12	9	4.8	2.4	3	0.6	5.7	3.8	3.4
36273162	Male	Yemen	Lung problem	51	NSTEMI	Previous CHD	Non Smooker	135	82	12	9	4.8	2.4	3	0.6	5.7	3.8	3.4
36273161	Male	Yemen	Lung problem	51	NSTEMI	Previous CHD	Non Smooker	135	82	12	9	4.8	2.4	3	0.6	5.7	3.8	3.4
36273144	Male	Syria	Dyslipidemia	51	NSTEMI	Previous CHD	Non Smooker	135	82	12	9	4.8	2.5	3	0.6	5.7	3.8	3.4
36273143	Male	Syria	Dyslipidemia	51	NSTEMI	Previous CHD	Non Smooker	135	82	12	9	4.8	2.5	3	0.6	5.7	3.8	3.4
36273142	Male	Syria	Dyslipidemia	51	NSTEMI	Previous CHD	Non Smooker	135	82	12	9	4.8	2.5	3	0.6	5.7	3.8	3.4
36273141	Male	Yemen	Family History	51	NSTEMI	Previous CHD	Non Smooker	135	82	12	9	4.8	2.4	3	0.6	5.7	3.8	3.4
36273140	Male	Yemen	Family History	51	NSTEMI	Previous CHD	Non Smooker	135	82	12	9	4.8	2.4	3	0.6	5.7	3.8	3.4
36273139	Male	Yemen	Family History	51	NSTEMI	Previous CHD	Non Smooker	135	82	12	9	4.8	2.4	3	0.6	5.7	3.8	3.4
36273138	Male	Sudan	Headach	51	NSTEMI	Previous CHD	Non Smooker	135	82	12	9	4.8	2.5	3	0.6	5.7	3.8	3.4
36273137	Male	Sudan	Headach	51	NSTEMI	Previous CHD	Non Smooker	135	82	12	9	4.8	2.5	3	0.6	5.7	3.8	3.4
36273136	Female	Sri lanka	Dyslipidemia	51	NSTEMI	Previous CHD	Non Smooker	135	82	12	9	4.8	2.5	3	0.6	5.7	3.8	3.4
36273135	Female	Sri lanka	Dyslipidemia	51	NSTEMI	Previous CHD	Non Smooker	135	82	12	9	4.8	2.5	3	0.6	5.7	3.8	3.4
36273134	Female	Sri lanka	Dyslipidemia	51	NSTEMI	Previous CHD	Non Smooker	135	82	12	9	4.8	2.5	3	0.6	5.7	3.8	3.4
36273133	Male	Yemen	Headach	51	NSTEMI	Previous CHD	Non Smooker	135	82	12	9	4.8	2.5	3	0.6	5.7	3.8	3.4
36273132	Male	Yemen	Headach	51	NSTEMI	Previous CHD	Non Smooker	135	82	12	9	4.8	2.5	3	0.6	5.7	3.8	3.4
36273131	Male	Yemen	Headach	51	NSTEMI	Previous CHD	Non Smooker	135	82	12	9	4.8	2.5	3	0.6	5.7	3.8	3.4
36273130	Male	Yemen	Headach	51	NSTEMI	Previous CHD	Non Smooker	135	82	12	9	4.8	2.5	3	0.6	5.7	3.8	3.4
36273129	Male	Yemen	Headach	51	NSTEMI	Previous CHD	Non Smooker	135	82	12	9	4.8	2.5	3	0.6	5.7	3.8	3.4
36273128	Male	Syria	Dyslipidemia	51	NSTEMI	Previous CHD	Non Smooker	135	82	12	9	4.8	2.5	3	0.6	5.7	3.8	3.4
36273127	Male	Syria	Dyslipidemia	51	NSTEMI	Previous CHD	Non Smooker	135	82	12	9	4.8	2.5	3	0.6	5.7	3.8	3.4
36273126	Female	Sri Lanka	Dyslipidemia	51	NSTEMI	Previous CHD	Non Smooker	135	82	12	9	4.8	2.6	3	0.6	5.8	3.8	3.4
36273125	Female	Sri Lanka	Dyslipidemia	51	NSTEMI	Previous CHD	Non Smooker	135	82	12	9	4.8	2.6	3	0.6	5.8	3.8	3.4
36273124	Female	Sri Lanka	Dyslipidemia	51	NSTEMI	Previous CHD	Non Smooker	135	82	12	9	4.8	2.6	3	0.6	5.8	3.8	3.4
36273123	Female	Sri lanka	Dyslipidemia	51	NSTEMI	Previous CHD	Non Smooker	135	82	12	9	4.8	2.5	3	0.6	5.7	3.8	3.4
36273122	Male	Yemen	Headach	51	NSTEMI	Previous CHD	Non Smooker	135	82	12	9	4.8	2.5	3	0.6	5.7	3.8	3.4
36273121	Male	Yemen	Headach	51	NSTEMI	Previous CHD	Non Smooker	135	82	12	9	4.8	2.5	3	0.6	5.7	3.8	3.4
36273120	Male	Yemen	Headach	51	NSTEMI	Previous CHD	Non Smooker	135	82	12	9	4.8	2.5	3	0.6	5.7	3.8	3.4
36273114	Male	Sudan	Headach	51	NSTEMI	Previous CHD	Non Smooker	135	82	12	9	4.8	2.5	3	0.6	5.7	3.8	3.4
36273113	Male	Sudan	Headach	51	NSTEMI	Previous CHD	Non Smooker	135	82	12	9	4.8	2.5	3	0.6	5.7	3.8	3.4
36273112	Male	Sudan	Headach	51	NSTEMI	Previous CHD	Non Smooker	135	82	12	9	4.8	2.5	3	0.6	5.7	3.8	3.4
36273105	Male	Sudan	Headach	51	NSTEMI	Previous CHD	Non Smooker	135	82	12	9	4.8	2.5	3	0.6	5.7	3.8	3.4
36273104	Male	Sudan	Headach	51	NSTEMI	Previous CHD	Non Smooker	135	82	12	9	4.8	2.5	3	0.6	5.7	3.8	3.4
36273103	Male	Sudan	Headach	51	NSTEMI	Previous CHD	Non Smooker	135	82	12	9	4.8	2.5	3	0.6	5.7	3.8	3.4
36273101	Male	Sri Lanka	Dyslipidemia	51	NSTEMI	Previous CHD	Non Smooker	135	82	12	9	4.8	2.6	3	0.6	5.8	3.8	3.4
36273100	Male	Sri Lanka	Dyslipidemia	51	NSTEMI	Previous CHD	Non Smooker	135	82	12	9	4.8	2.6	3	0.6	5.8	3.8	3.4
36273099	Male	Sri Lanka	Dyslipidemia	51	NSTEMI	Previous CHD	Non Smooker	135	82	12	9	4.8	2.6	3	0.6	5.8	3.8	3.4
36273098	Male	Yemen	Headach	51	NSTEMI	Previous CHD	Non Smooker	135	82	12	9	4.8	2.5	3	0.6	5.7	3.8	3.4
36273097	Male	Yemen	Headach	51	NSTEMI	Previous CHD	Non Smooker	135	82	12	9	4.8	2.5	3	0.6	5.7	3.8	3.4
36273096	Male	Yemen	Headach	51	NSTEMI	Previous CHD	Non Smooker	135	82	12	9	4.8	2.5	3	0.6	5.7	3.8	3.4
36273089	Male	Sudan	Headach	51	NSTEMI	Previous CHD	Non Smooker	135	82	12	9	4.8	2.5	3	0.6	5.7	3.8	3.4
36273088	Male	Sudan	Headach	51	NSTEMI	Previous CHD	Non Smooker	135	82	12	9	4.8	2.5	3	0.6	5.7	3.8	3.4
36273087	Male	Sudan	Headach	51	NSTEMI	Previous CHD	Non Smooker	135	82	12	9	4.8	2.5	3	0.6	5.7	3.8	3.4
36273083	Female	Syria	Dyslipidemia	51	NSTEMI	Previous CHD	Non Smooker	135	82	12	9	4.8	2.5	3	0.6	5.8	3.8	3.4
36273082	Female	Syria	Dyslipidemia	51	NSTEMI	Previous CHD	Non Smooker	135	82	12	9	4.8	2.5	3	0.6	5.8	3.8	3.4
36273081	Female	Syria	Dyslipidemia	51	NSTEMI	Previous CHD	Non Smooker	135	82	12	9	4.8	2.5	3	0.6	5.8	3.8	3.4
36273080	Male	Yemen	Headach	51	NSTEMI	Previous CHD	Non Smooker	135	82	12	9	4.8	2.5	3	0.6	5.7	3.8	3.4
36273079	Male	Yemen	Headach	51	NSTEMI	Previous CHD	Non Smooker	135	82	12	9	4.8	2.5	3	0.6	5.7	3.8	3.4
36273078	Male	Yemen	Headach	51	NSTEMI	Previous CHD	Non Smooker	135	82	12	9	4.8	2.5	3	0.6	5.7	3.8	3.4
36273077	Female	Sri lanka	Dyslipidemia	51	NSTEMI	Previous CHD	Non Smooker	135	82	12	9	4.8	2.5	3	0.6	5.7	3.8	3.4
36273076	Female	Sri lanka	Dyslipidemia	51	NSTEMI	Previous CHD	Non Smooker	135	82	12	9	4.8	2.5	3	0.6	5.7	3.8	3.4
36273075	Female	Sri lanka	Dyslipidemia	51	NSTEMI	Previous CHD	Non Smooker	135	82	12	9	4.8	2.5	3	0.6	5.7	3.8	3.4
36273068	Male	Sudan	Headach	51	NSTEMI	Previous CHD	Non Smooker	135	82	12	9	4.8	2.5	3	0.6	5.7	3.8	3.4
36273067	Male	Sudan	Headach	51	NSTEMI	Previous CHD	Non Smooker	135	82	12	9	4.8	2.5	3	0.6	5.7	3.8	3.4
36273066	Male	Sudan	Headach	51	NSTEMI	Previous CHD	Non Smooker	135	82	12	9	4.8	2.5	3	0.6	5.7	3.8	3.4
36273057	Male	Syria	Dyslipidemia	51	NSTEMI	Previous CHD	Non Smooker	135	82	12	9	4.8	2.5	3	0.6	5.7	3.8	3.4
36273056	Male	Syria	Dyslipidemia	51	NSTEMI	Previous CHD	Non Smooker	135	82	12	9	4.8	2.5	3	0.6	5.7	3.8	3.4
36273055	Male	Syria	Dyslipidemia	51	NSTEMI	Previous CHD	Non Smooker	135	82	12	9	4.8	2.5	3	0.6	5.7	3.8	3.4
36273051	Male	Syria	Dyslipidemia	51	NSTEMI	Previous CHD	Non Smooker	135	82	12	9	4.8	2.5	3	0.6	5.7	3.8	3.4
36273050	Male	Syria	Dyslipidemia	51	NSTEMI	Previous CHD	Non Smooker	135	82	12	9	4.8	2.5	3	0.6	5.7	3.8	3.4
36273049	Male	Syria	Dyslipidemia	51	NSTEMI	Previous CHD	Non Smooker	135	82	12	9	4.8	2.5	3	0.6	5.7	3.8	3.4
36273045	Male	Yemen	Family History	51	NSTEMI	Previous CHD	Non Smooker	135	82	12	9	4.8	2.4	3	0.6	5.7	3.8	3.4
36273044	Female	Sri lanka	Dyslipidemia	51	NSTEMI	Previous CHD	Non Smooker	135	82	12	9	4.8	2.5	3	0.6	5.7	3.8	3.4
36273043	Female	Sri lanka	Dyslipidemia	51	NSTEMI	Previous CHD	Non Smooker	135	82	12	9	4.8	2.5	3	0.6	5.7	3.8	3.4
36273042	Female	Sri lanka	Dyslipidemia	51	NSTEMI	Previous CHD	Non Smooker	135	82	12	9	4.8	2.5	3	0.6	5.7	3.8	3.4
36273041	Female	Sudan	Dyslipidemia	51	NSTEMI	Previous CHD	Non Smooker	135	82	12	9	4.8	2.5	3	0.6	5.7	3.8	3.4
36273040	Female	Sudan	Dyslipidemia	51	NSTEMI	Previous CHD	Non Smooker	135	82	12	9	4.8	2.5	3	0.6	5.7	3.8	3.4
36273039	Female	Sudan	Dyslipidemia	51	NSTEMI	Previous CHD	Non Smooker	135	82	12	9	4.8	2.5	3	0.6	5.7	3.8	3.4
36273038	Female	Sudan	Dyslipidemia	51	NSTEMI	Previous CHD	Non Smooker	135	82	12	9	4.8	2.5	3	0.6	5.7	3.8	3.4
36273037	Male	Sudan	Headach	51	NSTEMI	Previous CHD	Non Smooker	135	82	12	9	4.8	2.5	3	0.6	5.7	3.8	3.4
36273036	Male	Sudan	Headach	51	NSTEMI	Previous CHD	Non Smooker	135	82	12	9	4.8	2.5	3	0.6	5.7	3.8	3.4
36273035	Male	Sudan	Headach	51	NSTEMI	Previous CHD	Non Smooker	135	82	12	9	4.8	2.5	3	0.6	5.7	3.8	3.4
36273034	Male	Sudan	Headach	51	NSTEMI	Previous CHD	Non Smooker	135	82	12	9	4.8	2.5	3	0.6	5.7	3.8	3.4
36273033	Male	Yemen	Headach	51	NSTEMI	Previous CHD	Non Smooker	135	82	12	9	4.8	2.5	3	0.6	5.7	3.8	3.4
36273032	Male	Yemen	Headach	51	NSTEMI	Previous CHD	Non Smooker	135	82	12	9	4.8	2.5	3	0.6	5.7	3.8	3.4
36273031	Male	Yemen	Headach	51	NSTEMI	Previous CHD	Non Smooker	135	82	12	9	4.8	2.5	3	0.6	5.7	3.8	3.4
36273026	Male	Yemen	Headach	51	NSTEMI	Previous CHD	Non Smooker	135	82	12	9	4.8	2.5	3	0.6	5.7	3.8	3.4
36273025	Male	Yemen	Headach	51	NSTEMI	Previous CHD	Non Smooker	135	82	12	9	4.8	2.5	3	0.6	5.7	3.8	3.4
36273024	Male	Syria	Dyslipidemia	51	NSTEMI	Previous CHD	Non Smooker	135	82	12	9	4.8	2.5	3	0.6	5.7	3.8	3.4
36273023	Male	Syria	Dyslipidemia	51	NSTEMI	Previous CHD	Non Smooker	135	82	12	9	4.8	2.5	3	0.6	5.7	3.8	3.4
36273022	Male	Syria	Dyslipidemia	51	NSTEMI	Previous CHD	Non Smooker	135	82	12	9	4.8	2.5	3	0.6	5.7	3.8	3.4
36273021	Male	Syria	Dyslipidemia	51	NSTEMI	Previous CHD	Non Smooker	135	82	12	9	4.8	2.5	3	0.6	5.7	3.8	3.4
36273004	Male	Yemen	Family History	51	NSTEMI	Previous CHD	Non Smooker	135	82	12	9	4.8	2.4	3	0.6	5.7	3.8	3.4
36273003	Male	Yemen	Family History	51	NSTEMI	Previous CHD	Non Smooker	135	82	12	9	4.8	2.4	3	0.6	5.7	3.8	3.4
36273000	Female	Syria	Dyslipidemia	51	NSTEMI	Previous CHD	Non Smooker	135	82	12	9	4.8	2.5	3	0.6	5.8	3.8	3.4
36272999	Female	Syria	Dyslipidemia	51	NSTEMI	Previous CHD	Non Smooker	135	82	12	9	4.8	2.5	3	0.6	5.8	3.8	3.4
36272998	Female	Syria	Dyslipidemia	51	NSTEMI	Previous CHD	Non Smooker	135	82	12	9	4.8	2.5	3	0.6	5.8	3.8	3.4
36272997	Female	Syria	Dyslipidemia	51	NSTEMI	Previous CHD	Non Smooker	135	82	12	9	4.8	2.5	3	0.6	5.8	3.8	3.4
36272996	Female	Syria	Dyslipidemia	51	NSTEMI	Previous CHD	Non Smooker	135	82	12	9	4.8	2.5	3	0.6	5.8	3.8	3.4
36272995	Female	Syria	Dyslipidemia	51	NSTEMI	Previous CHD	Non Smooker	135	82	12	9	4.8	2.5	3	0.6	5.8	3.8	3.4
36272994	Male	Sudan	Headach	51	NSTEMI	Previous CHD	Non Smooker	135	82	12	9	4.8	2.5	3	0.6	5.7	3.8	3.4
36272993	Male	Sudan	Headach	51	NSTEMI	Previous CHD	Non Smooker	135	82	12	9	4.8	2.5	3	0.6	5.7	3.8	3.4
36272992	Male	Sri Lanka	Dyslipidemia	51	NSTEMI	Previous CHD	Non Smooker	135	82	12	9	4.8	2.6	3	0.6	5.8	3.8	3.4
36272991	Male	Sri Lanka	Dyslipidemia	51	NSTEMI	Previous CHD	Non Smooker	135	82	12	9	4.8	2.6	3	0.6	5.8	3.8	3.4
36272990	Female	Syria	Dyslipidemia	51	NSTEMI	Previous CHD	Non Smooker	135	82	12	9	4.8	2.6	3	0.6	5.8	3.8	3.4
36272989	Female	Sri Lanka	Dyslipidemia	51	NSTEMI	Previous CHD	Non Smooker	135	82	12	9	4.8	2.6	3	0.6	5.8	3.8	3.4
36272988	Female	Sri Lanka	Dyslipidemia	51	NSTEMI	Previous CHD	Non Smooker	135	82	12	9	4.8	2.6	3	0.6	5.8	3.8	3.4
36272987	Male	Sri Lanka	Dyslipidemia	51	NSTEMI	Previous CHD	Non Smooker	135	82	12	9	4.8	2.6	3	0.6	5.8	3.8	3.4
36272986	Female	Sri Lanka	Dyslipidemia	51	NSTEMI	Previous CHD	Non Smooker	135	82	12	9	4.8	2.6	3	0.6	5.8	3.8	3.4
36272985	Female	Sri Lanka	Dyslipidemia	51	NSTEMI	Previous CHD	Non Smooker	135	82	12	9	4.8	2.6	3	0.6	5.8	3.8	3.4
36272984	Female	Sri Lanka	Dyslipidemia	51	NSTEMI	Previous CHD	Non Smooker	135	82	12	9	4.8	2.6	3	0.6	5.8	3.8	3.4
36272983	Female	Syria	Dyslipidemia	51	NSTEMI	Previous CHD	Non Smooker	135	82	12	9	4.8	2.5	3	0.6	5.8	3.8	3.4
36272982	Male	Sri Lanka	Dyslipidemia	51	NSTEMI	Previous CHD	Non Smooker	135	82	12	9	4.8	2.6	3	0.6	5.8	3.8	3.4
36272981	Male	Sri Lanka	Dyslipidemia	51	NSTEMI	Previous CHD	Non Smooker	135	82	12	9	4.8	2.6	3	0.6	5.8	3.8	3.4
36272980	Male	Sri Lanka	Dyslipidemia	51	NSTEMI	Previous CHD	Non Smooker	135	82	12	9	4.8	2.6	3	0.6	5.8	3.8	3.4
36272979	Female	Sri lanka	Dyslipidemia	51	NSTEMI	Previous CHD	Non Smooker	135	82	12	9	4.8	2.5	3	0.6	5.7	3.8	3.4
36272978	Female	Sri lanka	Dyslipidemia	51	NSTEMI	Previous CHD	Non Smooker	135	82	12	9	4.8	2.5	3	0.6	5.7	3.8	3.4
36272977	Male	Yemen	Headach	51	NSTEMI	Previous CHD	Non Smooker	135	82	12	9	4.8	2.5	3	0.6	5.7	3.8	3.4
36272976	Male	Yemen	Headach	51	NSTEMI	Previous CHD	Non Smooker	135	82	12	9	4.8	2.5	3	0.6	5.7	3.8	3.4
36272975	Male	Yemen	Lung problem	51	NSTEMI	Previous CHD	Non Smooker	135	82	12	9	4.8	2.4	3	0.6	5.7	3.8	3.4
36272974	Male	Yemen	Lung problem	51	NSTEMI	Previous CHD	Non Smooker	135	82	12	9	4.8	2.4	3	0.6	5.7	3.8	3.4
36272973	Male	Yemen	Lung problem	51	NSTEMI	Previous CHD	Non Smooker	135	82	12	9	4.8	2.4	3	0.6	5.7	3.8	3.4
36272960	Male	Sudan	Headach	51	NSTEMI	Previous CHD	Non Smooker	135	82	12	9	4.8	2.5	3	0.6	5.7	3.8	3.4
36272959	Male	Sudan	Headach	51	NSTEMI	Previous CHD	Non Smooker	135	82	12	9	4.8	2.5	3	0.6	5.7	3.8	3.4
36272958	Male	Sudan	Headach	51	NSTEMI	Previous CHD	Non Smooker	135	82	12	9	4.8	2.5	3	0.6	5.7	3.8	3.4
36272955	Female	Syria	Dyslipidemia	51	NSTEMI	Previous CHD	Non Smooker	135	82	12	9	4.8	2.5	3	0.6	5.7	3.8	3.4
36272954	Female	Syria	Dyslipidemia	51	NSTEMI	Previous CHD	Non Smooker	135	82	12	9	4.8	2.5	3	0.6	5.7	3.8	3.4
36272953	Male	Syria	Dyslipidemia	51	NSTEMI	Previous CHD	Non Smooker	135	82	12	9	4.8	2.5	3	0.6	5.7	3.8	3.4
36272952	Male	Syria	Dyslipidemia	51	NSTEMI	Previous CHD	Non Smooker	135	82	12	9	4.8	2.5	3	0.6	5.7	3.8	3.4
36272951	Male	Syria	Dyslipidemia	51	NSTEMI	Previous CHD	Non Smooker	135	82	12	9	4.8	2.5	3	0.6	5.7	3.8	3.4
36272950	Male	Syria	Dyslipidemia	51	NSTEMI	Previous CHD	Non Smooker	135	82	12	9	4.8	2.5	3	0.6	5.7	3.8	3.4
36272949	Male	Syria	Dyslipidemia	51	NSTEMI	Previous CHD	Non Smooker	135	82	12	9	4.8	2.5	3	0.6	5.7	3.8	3.4
36272948	Male	Syria	Dyslipidemia	51	NSTEMI	Previous CHD	Non Smooker	135	82	12	9	4.8	2.5	3	0.6	5.7	3.8	3.4
36272947	Male	Sudan	Headach	51	NSTEMI	Previous CHD	Non Smooker	135	82	12	9	4.8	2.5	3	0.6	5.7	3.8	3.4
36272946	Male	Sudan	Headach	51	NSTEMI	Previous CHD	Non Smooker	135	82	12	9	4.8	2.5	3	0.6	5.7	3.8	3.4
36272945	Male	Yemen	Headach	51	NSTEMI	Previous CHD	Non Smooker	135	82	12	9	4.8	2.4	3	0.6	5.7	3.8	3.4
36272944	Male	Yemen	Headach	51	NSTEMI	Previous CHD	Non Smooker	135	82	12	9	4.8	2.4	3	0.6	5.7	3.8	3.4
36272943	Male	Yemen	Headach	51	NSTEMI	Previous CHD	Non Smooker	135	82	12	9	4.8	2.4	3	0.6	5.7	3.8	3.4
36272936	Male	Yemen	Headach	51	NSTEMI	Previous CHD	Non Smooker	135	82	12	9	4.8	2.5	3	0.6	5.7	3.8	3.4
36272935	Male	Yemen	Headach	51	NSTEMI	Previous CHD	Non Smooker	135	82	12	9	4.8	2.5	3	0.6	5.7	3.8	3.4
36272930	Male	Syria	Dyslipidemia	51	NSTEMI	Previous CHD	Non Smooker	135	82	12	9	4.8	2.5	3	0.6	5.7	3.8	3.4
36272929	Female	Syria	Dyslipidemia	51	NSTEMI	Previous CHD	Non Smooker	135	82	12	9	4.8	2.5	3	0.6	5.7	3.8	3.4
36272928	Female	Syria	Dyslipidemia	51	NSTEMI	Previous CHD	Non Smooker	135	82	12	9	4.8	2.5	3	0.6	5.8	3.8	3.4
36272927	Male	Syria	Dyslipidemia	51	NSTEMI	Previous CHD	Non Smooker	135	82	12	9	4.8	2.5	3	0.6	5.7	3.8	3.4
36272926	Male	Syria	Dyslipidemia	51	NSTEMI	Previous CHD	Non Smooker	135	82	12	9	4.8	2.5	3	0.6	5.7	3.8	3.4
36272925	Female	Sri lanka	Dyslipidemia	51	NSTEMI	Previous CHD	Non Smooker	135	82	12	9	4.8	2.5	3	0.6	5.7	3.8	3.4
36272924	Female	Syria	Dyslipidemia	51	NSTEMI	Previous CHD	Non Smooker	135	82	12	9	4.8	2.5	3	0.6	5.8	3.8	3.4
36272923	Male	Yemen	Family History	51	NSTEMI	Previous CHD	Non Smooker	135	82	12	9	4.8	2.4	3	0.6	5.7	3.8	3.4
36272922	Female	Syria	Dyslipidemia	51	NSTEMI	Previous CHD	Non Smooker	135	82	12	9	4.8	2.5	3	0.6	5.8	3.8	3.4
36272920	Female	Sri lanka	Dyslipidemia	51	NSTEMI	Previous CHD	Non Smooker	135	82	12	9	4.8	2.5	3	0.6	5.7	3.8	3.4
36272918	Female	Syria	Dyslipidemia	51	NSTEMI	Previous CHD	Non Smooker	135	82	12	9	4.8	2.6	3	0.6	5.8	3.8	3.4
36272917	Female	Syria	Dyslipidemia	51	NSTEMI	Previous CHD	Non Smooker	135	82	12	9	4.8	2.5	3	0.6	5.8	3.8	3.4
36272916	Male	Yemen	Family History	51	NSTEMI	Previous CHD	Non Smooker	135	82	12	9	4.8	2.4	3	0.6	5.7	3.8	3.4
36272915	Female	Sudan	Dyslipidemia	51	NSTEMI	Previous CHD	Non Smooker	135	82	12	9	4.8	2.5	3	0.6	5.7	3.8	3.4
36272914	Female	Sudan	Dyslipidemia	51	NSTEMI	Previous CHD	Non Smooker	135	82	12	9	4.8	2.5	3	0.6	5.7	3.8	3.4
36272913	Female	Sudan	Dyslipidemia	51	NSTEMI	Previous CHD	Non Smooker	135	82	12	9	4.8	2.5	3	0.6	5.7	3.8	3.4
3366265	Male	Sudan	Headach	51	NSTEMI	Previous CHD	Non Smooker	135	82	12	9	4.8	2.5	3	0.6	5.7	3.8	3.4
665337	Male	Syria	Dyslipidemia	51	NSTEMI	Previous CHD	Non Smooker	135	82	12	9	4.8	2.5	3	0.6	5.7	3.8	3.4
456743	Male	Sudan	Headach	51	NSTEMI	Previous CHD	Non Smooker	135	82	12	9	4.8	2.5	3	0.6	5.7	3.8	3.4
456518	Female	Sri lanka	Dyslipidemia	51	NSTEMI	Previous CHD	Non Smooker	135	82	12	9	4.8	2.5	3	0.6	5.7	3.8	3.4
456517	Female	Sri lanka	Dyslipidemia	51	NSTEMI	Previous CHD	Non Smooker	135	82	12	9	4.8	2.5	3	0.6	5.7	3.8	3.4
456516	Female	Sri lanka	Dyslipidemia	51	NSTEMI	Previous CHD	Non Smooker	135	82	12	9	4.8	2.5	3	0.6	5.7	3.8	3.4
456515	Male	Yemen	Lung problem	51	NSTEMI	Previous CHD	Non Smooker	135	82	12	9	4.8	2.4	3	0.6	5.7	3.8	3.4
456514	Male	Yemen	Lung problem	51	NSTEMI	Previous CHD	Non Smooker	135	82	12	9	4.8	2.4	3	0.6	5.7	3.8	3.4
456412	Male	Yemen	Kidney problem	51	NSTEMI	Previous CHD	Non Smooker	135	82	12	9	4.8	2.4	3	0.6	5.7	3.8	3.4
456411	Male	Yemen	Family History	51	NSTEMI	Previous CHD	Non Smooker	135	82	12	9	4.8	2.4	3	0.6	5.7	3.8	3.4
456401	Female	Sri lanka	Dyslipidemia	51	NSTEMI	Previous CHD	Non Smooker	135	82	12	9	4.8	2.5	3	0.6	5.7	3.8	3.4
456214	Male	Yemen	Headach	51	NSTEMI	Previous CHD	Non Smooker	135	82	12	9	4.8	2.5	3	0.6	5.7	3.8	3.4
420129	Male	Yemen	Headach	51	NSTEMI	Previous CHD	Non Smooker	135	82	12	9	4.8	2.5	3	0.6	5.7	3.8	3.4
365526	Male	Sudan	Headach	51	NSTEMI	Previous CHD	Non Smooker	135	82	12	9	4.8	2.5	3	0.6	5.7	3.8	3.4
344333	Male	Sudan	Headach	51	NSTEMI	Previous CHD	Non Smooker	135	82	12	9	4.8	2.5	3	0.6	5.7	3.8	3.4
327738	Male	Sudan	Headach	51	NSTEMI	Previous CHD	Non Smooker	135	82	12	9	4.8	2.5	3	0.6	5.7	3.8	3.4
287869	Female	Sri lanka	Dyslipidemia	49	NSTEMI	Previous CHD	Non Smooker	135	82	12	8.69	4.82	2.48	2.9	0.54	5.7	3.8	3.39
287795	Male	Syria	Dyslipidemia	52	NSTEMI	Previous CHD	Non Smooker	135	82	12	9	4.8	2.5	3	0.6	5.7	3.8	3.4
287721	Male	Syria	Dyslipidemia	51	NSTEMI	Previous CHD	Non Smooker	135	82	12	9	4.8	2.5	3	0.6	5.7	3.8	3.4
287565	Female	Syria	Dyslipidemia	51	NSTEMI	Previous CHD	Non Smooker	135	82	12	9	4.8	2.6	3	0.6	5.8	3.8	3.4
287333	Male	Sudan	Headach	51	NSTEMI	Previous CHD	Non Smooker	135	82	12	9	4.8	2.5	3	0.6	5.7	3.8	3.4
252546	Male	Yemen	Headach	51	NSTEMI	Previous CHD	Non Smooker	135	82	12	9	4.8	2.5	3	0.6	5.7	3.8	3.4
252545	Male	Yemen	Headach	51	NSTEMI	Previous CHD	Non Smooker	135	82	12	9	4.8	2.5	3	0.6	5.7	3.8	3.4
252544	Male	Yemen	Headach	51	NSTEMI	Previous CHD	Non Smooker	135	82	12	9	4.8	2.5	3	0.6	5.7	3.8	3.4
252537	Female	Syria	Dyslipidemia	51	NSTEMI	Previous CHD	Non Smooker	135	82	12	9	4.8	2.5	3	0.6	5.8	3.8	3.4
252536	Female	Syria	Dyslipidemia	51	NSTEMI	Previous CHD	Non Smooker	135	82	12	9	4.8	2.5	3	0.6	5.8	3.8	3.4
252481	Male	Syria	Dyslipidemia	51	NSTEMI	Previous CHD	Non Smooker	135	82	12	9	4.8	2.5	3	0.6	5.7	3.8	3.4
252366	Male	Sudan	Headach	51	NSTEMI	Previous CHD	Non Smooker	135	82	12	9	4.8	2.5	3	0.6	5.7	3.8	3.4
252364	Female	Syria	Dyslipidemia	51	NSTEMI	Previous CHD	Non Smooker	135	82	12	9	4.8	2.5	3	0.6	5.8	3.8	3.4
252331	Male	Sudan	Headach	51	NSTEMI	Previous CHD	Non Smooker	135	82	12	9	4.8	2.5	3	0.6	5.7	3.8	3.4
252330	Male	Sudan	Headach	51	NSTEMI	Previous CHD	Non Smooker	135	82	12	9	4.8	2.5	3	0.6	5.7	3.8	3.4
252329	Male	Yemen	Headach	51	NSTEMI	Previous CHD	Non Smooker	135	82	12	9	4.8	2.5	3	0.6	5.7	3.8	3.4
252328	Male	Yemen	Headach	51	NSTEMI	Previous CHD	Non Smooker	135	82	12	9	4.8	2.5	3	0.6	5.7	3.8	3.4
252327	Male	Yemen	Headach	51	NSTEMI	Previous CHD	Non Smooker	135	82	12	9	4.8	2.5	3	0.6	5.7	3.8	3.4
252269	Male	Sri Lanka	Dyslipidemia	51	NSTEMI	Previous CHD	Non Smooker	135	82	12	9	4.8	2.6	3	0.6	5.8	3.8	3.4
252268	Male	Sri Lanka	Dyslipidemia	51	NSTEMI	Previous CHD	Non Smooker	135	82	12	9	4.8	2.6	3	0.6	5.8	3.8	3.4
252267	Male	Sri Lanka	Dyslipidemia	51	NSTEMI	Previous CHD	Non Smooker	135	82	12	9	4.8	2.6	3	0.6	5.8	3.8	3.4
252266	Male	Yemen	Kidney problem	51	NSTEMI	Previous CHD	Non Smooker	135	82	12	9	4.8	2.4	3	0.6	5.7	3.8	3.4
252265	Male	Yemen	Kidney problem	51	NSTEMI	Previous CHD	Non Smooker	135	82	12	9	4.8	2.4	3	0.6	5.7	3.8	3.4
252264	Male	Yemen	Kidney problem	51	NSTEMI	Previous CHD	Non Smooker	135	82	12	9	4.8	2.4	3	0.6	5.7	3.8	3.4
252183	Male	Yemen	Headach	51	NSTEMI	Previous CHD	Non Smooker	135	82	12	9	4.8	2.5	3	0.6	5.7	3.8	3.4
252182	Male	Yemen	Headach	51	NSTEMI	Previous CHD	Non Smooker	135	82	12	9	4.8	2.5	3	0.6	5.7	3.8	3.4
252179	Male	Yemen	Headach	51	NSTEMI	Previous CHD	Non Smooker	135	82	12	9	4.8	2.5	3	0.6	5.7	3.8	3.4
252178	Male	Yemen	Headach	51	NSTEMI	Previous CHD	Non Smooker	135	82	12	9	4.8	2.5	3	0.6	5.7	3.8	3.4
252161	Female	Syria	Dyslipidemia	51	NSTEMI	Previous CHD	Non Smooker	135	82	12	9	4.8	2.5	3	0.6	5.8	3.8	3.4
252080	Female	Sri lanka	Dyslipidemia	51	NSTEMI	Previous CHD	Non Smooker	135	82	12	9	4.8	2.5	3	0.6	5.7	3.8	3.4
252079	Female	Sri lanka	Dyslipidemia	51	NSTEMI	Previous CHD	Non Smooker	135	82	12	9	4.8	2.5	3	0.6	5.7	3.8	3.4
252078	Male	Sudan	Headach	51	NSTEMI	Previous CHD	Non Smooker	135	82	12	9	4.8	2.5	3	0.6	5.7	3.8	3.4
252077	Male	Sudan	Headach	51	NSTEMI	Previous CHD	Non Smooker	135	82	12	9	4.8	2.5	3	0.6	5.7	3.8	3.4
252061	Female	Sri lanka	Dyslipidemia	51	NSTEMI	Previous CHD	Non Smooker	135	82	12	9	4.8	2.5	3	0.6	5.7	3.8	3.4
252060	Female	Sri lanka	Dyslipidemia	51	NSTEMI	Previous CHD	Non Smooker	135	82	12	9	4.8	2.5	3	0.6	5.7	3.8	3.4
252029	Female	Sri lanka	Dyslipidemia	51	NSTEMI	Previous CHD	Non Smooker	135	82	12	9	4.8	2.5	3	0.6	5.7	3.8	3.4
252028	Female	Sri lanka	Dyslipidemia	51	NSTEMI	Previous CHD	Non Smooker	135	82	12	9	4.8	2.5	3	0.6	5.7	3.8	3.4
251824	Male	Sri Lanka	Dyslipidemia	51	NSTEMI	Previous CHD	Non Smooker	135	82	12	9	4.8	2.6	3	0.6	5.8	3.8	3.4
251823	Male	Sri Lanka	Dyslipidemia	51	NSTEMI	Previous CHD	Non Smooker	135	82	12	9	4.8	2.6	3	0.6	5.8	3.8	3.4
251822	Male	Sri Lanka	Dyslipidemia	51	NSTEMI	Previous CHD	Non Smooker	135	82	12	9	4.8	2.6	3	0.6	5.8	3.8	3.4
251821	Female	Sri Lanka	Dyslipidemia	51	NSTEMI	Previous CHD	Non Smooker	135	82	12	9	4.8	2.6	3	0.6	5.8	3.8	3.4
251820	Female	Sri Lanka	Dyslipidemia	51	NSTEMI	Previous CHD	Non Smooker	135	82	12	9	4.8	2.6	3	0.6	5.8	3.8	3.4
251816	Female	Syria	Dyslipidemia	51	NSTEMI	Previous CHD	Non Smooker	135	82	12	9	4.8	2.5	3	0.6	5.8	3.8	3.4
251815	Female	Syria	Dyslipidemia	51	NSTEMI	Previous CHD	Non Smooker	135	82	12	9	4.8	2.5	3	0.6	5.8	3.8	3.4
251814	Female	Syria	Dyslipidemia	51	NSTEMI	Previous CHD	Non Smooker	135	82	12	9	4.8	2.5	3	0.6	5.8	3.8	3.4
251807	Male	Syria	Dyslipidemia	51	NSTEMI	Previous CHD	Non Smooker	135	82	12	9	4.8	2.5	3	0.6	5.7	3.8	3.4
251806	Male	Syria	Dyslipidemia	51	NSTEMI	Previous CHD	Non Smooker	135	82	12	9	4.8	2.5	3	0.6	5.7	3.8	3.4
251805	Male	Syria	Dyslipidemia	51	NSTEMI	Previous CHD	Non Smooker	135	82	12	9	4.8	2.5	3	0.6	5.7	3.8	3.4
251804	Male	Sudan	Dyslipidemia	51	NSTEMI	Previous CHD	Non Smooker	135	82	12	9	4.8	2.5	3	0.6	5.7	3.8	3.4
251632	Male	Yemen	Lung problem	51	NSTEMI	Previous CHD	Non Smooker	135	82	12	9	4.8	2.4	3	0.6	5.7	3.8	3.4
251354	Male	Yemen	Kidney problem	51	NSTEMI	Previous CHD	Non Smooker	135	82	12	9	4.8	2.4	3	0.6	5.7	3.8	3.4
251353	Male	Yemen	Kidney problem	51	NSTEMI	Previous CHD	Non Smooker	135	82	12	9	4.8	2.4	3	0.6	5.7	3.8	3.4
237233	Male	Yemen	Headach	51	NSTEMI	Previous CHD	Non Smooker	135	82	12	9	4.8	2.5	3	0.6	5.7	3.8	3.4
237232	Male	Yemen	Headach	51	NSTEMI	Previous CHD	Non Smooker	135	82	12	9	4.8	2.5	3	0.6	5.7	3.8	3.4
237231	Male	Yemen	Headach	51	NSTEMI	Previous CHD	Non Smooker	135	82	12	9	4.8	2.5	3	0.6	5.7	3.8	3.4
237226	Male	Syria	Dyslipidemia	51	NSTEMI	Previous CHD	Non Smooker	135	82	12	9	4.8	2.5	3	0.6	5.7	3.8	3.4
233266	Male	Sudan	Headach	51	NSTEMI	Previous CHD	Non Smooker	135	82	12	9	4.8	2.5	3	0.6	5.7	3.8	3.4
216730	Female	Syria	Dyslipidemia	51	NSTEMI	Previous CHD	Non Smooker	135	82	12	9	4.8	2.5	3	0.6	5.7	3.8	3.4
193899	Female	Syria	Dyslipidemia	51	NSTEMI	Previous CHD	Non Smooker	135	82	12	9	4.8	2.5	3	0.6	5.7	3.8	3.4
193861	Female	Syria	Dyslipidemia	51	NSTEMI	Previous CHD	Non Smooker	135	82	12	9	4.8	2.5	3	0.6	5.7	3.8	3.4
193823	Female	Syria	Dyslipidemia	51	NSTEMI	Previous CHD	Non Smooker	135	82	12	9	4.8	2.5	3	0.6	5.7	3.8	3.4
193785	Male	Yemen	Headach	51	NSTEMI	Previous CHD	Non Smooker	135	82	12	9	4.8	2.5	3	0.6	5.7	3.8	3.4
193747	Male	Yemen	Headach	51	NSTEMI	Previous CHD	Non Smooker	135	82	12	9	4.8	2.5	3	0.6	5.7	3.8	3.4
193709	Male	Yemen	Headach	51	NSTEMI	Previous CHD	Non Smooker	135	82	12	9	4.8	2.5	3	0.6	5.7	3.8	3.4
192795	Female	Syria	Dyslipidemia	51	NSTEMI	Previous CHD	Non Smooker	135	82	12	9	4.8	2.6	3	0.6	5.8	3.8	3.4
188740	Male	Syria	Dyslipidemia	51	NSTEMI	Previous CHD	Non Smooker	135	82	12	9	4.8	2.5	3	0.6	5.7	3.8	3.4
188702	Male	Syria	Dyslipidemia	51	NSTEMI	Previous CHD	Non Smooker	135	82	12	9	4.8	2.5	3	0.6	5.7	3.8	3.4
188664	Female	Sri lanka	Dyslipidemia	51	NSTEMI	Previous CHD	Non Smooker	135	82	12	9	4.8	2.5	3	0.6	5.7	3.8	3.4
188626	Female	Sri lanka	Dyslipidemia	51	NSTEMI	Previous CHD	Non Smooker	135	82	12	9	4.8	2.5	3	0.6	5.7	3.8	3.4
188588	Female	Sri lanka	Dyslipidemia	51	NSTEMI	Previous CHD	Non Smooker	135	82	12	9	4.8	2.5	3	0.6	5.7	3.8	3.4
188550	Male	Yemen	Headach	51	NSTEMI	Previous CHD	Non Smooker	135	82	12	9	4.8	2.4	3	0.6	5.7	3.8	3.4
188512	Male	Yemen	Headach	51	NSTEMI	Previous CHD	Non Smooker	135	82	12	9	4.8	2.4	3	0.6	5.7	3.8	3.4
188474	Male	Yemen	Kidney problem	51	NSTEMI	Previous CHD	Non Smooker	135	82	12	9	4.8	2.4	3	0.6	5.7	3.8	3.4
188436	Male	Yemen	Kidney problem	51	NSTEMI	Previous CHD	Non Smooker	135	82	12	9	4.8	2.4	3	0.6	5.7	3.8	3.4
159228	Male	Yemen	Lung problem	51	NSTEMI	Previous CHD	Non Smooker	135	82	12	9	4.8	2.4	3	0.6	5.7	3.8	3.4
109077	Male	Sudan	Headach	51	NSTEMI	Previous CHD	Non Smooker	135	82	12	9	4.8	2.5	3	0.6	5.7	3.8	3.4
109074	Male	Sudan	Headach	51	NSTEMI	Previous CHD	Non Smooker	135	82	12	9	4.8	2.5	3	0.6	5.7	3.8	3.4
107556	Male	Sudan	Headach	51	NSTEMI	Previous CHD	Non Smooker	135	82	12	9	4.8	2.5	3	0.6	5.7	3.8	3.4
79104	Female	Sri lanka	Dyslipidemia	51	NSTEMI	Previous CHD	Non Smooker	135	82	12	9	4.8	2.5	3	0.6	5.7	3.8	3.4
79101	Male	Sudan	Headach	51	NSTEMI	Previous CHD	Non Smooker	135	82	12	9	4.8	2.5	3	0.6	5.7	3.8	3.4
79100	Male	Yemen	Kidney problem	51	NSTEMI	Previous CHD	Non Smooker	135	82	12	9	4.8	2.4	3	0.6	5.7	3.8	3.4
79099	Male	Yemen	Kidney problem	51	NSTEMI	Previous CHD	Non Smooker	135	82	12	9	4.8	2.4	3	0.6	5.7	3.8	3.4
79090	Male	Yemen	Headach	51	NSTEMI	Previous CHD	Non Smooker	135	82	12	9	4.8	2.5	3	0.6	5.7	3.8	3.4
79089	Male	Yemen	Headach	51	NSTEMI	Previous CHD	Non Smooker	135	82	12	9	4.8	2.5	3	0.6	5.7	3.8	3.4
79078	Male	Yemen	Headach	51	NSTEMI	Previous CHD	Non Smooker	135	82	12	9	4.8	2.5	3	0.6	5.7	3.8	3.4
79077	Male	Yemen	Headach	51	NSTEMI	Previous CHD	Non Smooker	135	82	12	9	4.8	2.5	3	0.6	5.7	3.8	3.4
79050	Male	Yemen	Headach	51	NSTEMI	Previous CHD	Non Smooker	135	82	12	9	4.8	2.5	3	0.6	5.7	3.8	3.4
79048	Female	Sri lanka	Dyslipidemia	51	NSTEMI	Previous CHD	Non Smooker	135	82	12	9	4.8	2.5	3	0.6	5.7	3.8	3.4
79047	Male	Yemen	Headach	51	NSTEMI	Previous CHD	Non Smooker	135	82	12	9	4.8	2.5	3	0.6	5.7	3.8	3.4
79046	Male	Yemen	Headach	51	NSTEMI	Previous CHD	Non Smooker	135	82	12	9	4.8	2.5	3	0.6	5.7	3.8	3.4
78984	Female	Syria	Dyslipidemia	51	NSTEMI	Previous CHD	Non Smooker	135	82	12	9	4.8	2.6	3	0.6	5.8	3.8	3.4
78983	Female	Syria	Dyslipidemia	51	NSTEMI	Previous CHD	Non Smooker	135	82	12	9	4.8	2.6	3	0.6	5.8	3.8	3.4
78974	Female	Sri lanka	Dyslipidemia	51	NSTEMI	Previous CHD	Non Smooker	135	82	12	9	4.8	2.5	3	0.6	5.7	3.8	3.4
78973	Female	Sri lanka	Dyslipidemia	51	NSTEMI	Previous CHD	Non Smooker	135	82	12	9	4.8	2.5	3	0.6	5.7	3.8	3.4
78881	Male	Sudan	Headach	51	NSTEMI	Previous CHD	Non Smooker	135	82	12	9	4.8	2.5	3	0.6	5.7	3.8	3.4
78205	Male	Sudan	Dyslipidemia	51	NSTEMI	Previous CHD	Non Smooker	135	82	12	9	4.8	2.5	3	0.6	5.7	3.8	3.4
78204	Male	Yemen	Headach	51	NSTEMI	Previous CHD	Non Smooker	135	82	12	9	4.8	2.5	3	0.6	5.7	3.8	3.4
78072	Male	Sudan	Dyslipidemia	51	NSTEMI	Previous CHD	Non Smooker	135	82	12	9	4.8	2.5	3	0.6	5.7	3.8	3.4
78030	Male	Yemen	Family History	51	NSTEMI	Previous CHD	Non Smooker	135	82	12	9	4.8	2.4	3	0.6	5.7	3.8	3.4
78029	Male	Yemen	Family History	51	NSTEMI	Previous CHD	Non Smooker	135	82	12	9	4.8	2.4	3	0.6	5.7	3.8	3.4
78028	Male	Yemen	Family History	51	NSTEMI	Previous CHD	Non Smooker	135	82	12	9	4.8	2.4	3	0.6	5.7	3.8	3.4
78027	Male	Yemen	Family History	51	NSTEMI	Previous CHD	Non Smooker	135	82	12	9	4.8	2.4	3	0.6	5.7	3.8	3.4
77980	Male	Yemen	Family History	51	NSTEMI	Previous CHD	Non Smooker	135	82	12	9	4.8	2.4	3	0.6	5.7	3.8	3.4
77979	Male	Yemen	Family History	51	NSTEMI	Previous CHD	Non Smooker	135	82	12	9	4.8	2.4	3	0.6	5.7	3.8	3.4
77946	Male	Yemen	Headach	51	NSTEMI	Previous CHD	Non Smooker	135	82	12	9	4.8	2.5	3	0.6	5.7	3.8	3.4
77945	Male	Yemen	Headach	51	NSTEMI	Previous CHD	Non Smooker	135	82	12	9	4.8	2.5	3	0.6	5.7	3.8	3.4
77944	Male	Yemen	Headach	51	NSTEMI	Previous CHD	Non Smooker	135	82	12	9	4.8	2.5	3	0.6	5.7	3.8	3.4
77943	Male	Yemen	Headach	51	NSTEMI	Previous CHD	Non Smooker	135	82	12	9	4.8	2.5	3	0.6	5.7	3.8	3.4
77942	Male	Yemen	Headach	51	NSTEMI	Previous CHD	Non Smooker	135	82	12	9	4.8	2.5	3	0.6	5.7	3.8	3.4
77941	Male	Yemen	Family History	51	NSTEMI	Previous CHD	Non Smooker	135	82	12	9	4.8	2.4	3	0.6	5.7	3.8	3.4
77940	Male	Yemen	Family History	51	NSTEMI	Previous CHD	Non Smooker	135	82	12	9	4.8	2.4	3	0.6	5.7	3.8	3.4
77939	Male	Yemen	Family History	51	NSTEMI	Previous CHD	Non Smooker	135	82	12	9	4.8	2.4	3	0.6	5.7	3.8	3.4
77919	Male	Syria	Dyslipidemia	51	NSTEMI	Previous CHD	Non Smooker	135	82	12	9	4.8	2.5	3	0.6	5.7	3.8	3.4
77918	Male	Syria	Dyslipidemia	51	NSTEMI	Previous CHD	Non Smooker	135	82	12	9	4.8	2.5	3	0.6	5.7	3.8	3.4
77917	Female	Sri lanka	Dyslipidemia	51	NSTEMI	Previous CHD	Non Smooker	135	82	12	9	4.8	2.5	3	0.6	5.7	3.8	3.4
77916	Female	Sri lanka	Dyslipidemia	51	NSTEMI	Previous CHD	Non Smooker	135	82	12	9	4.8	2.5	3	0.6	5.7	3.8	3.4
77915	Male	Yemen	Headach	51	NSTEMI	Previous CHD	Non Smooker	135	82	12	9	4.8	2.5	3	0.6	5.7	3.8	3.4
77914	Male	Yemen	Headach	51	NSTEMI	Previous CHD	Non Smooker	135	82	12	9	4.8	2.5	3	0.6	5.7	3.8	3.4
77291	Male	Syria	Dyslipidemia	51	NSTEMI	Previous CHD	Non Smooker	135	82	12	9	4.8	2.5	3	0.6	5.7	3.8	3.4
75563	Male	Syria	Dyslipidemia	51	NSTEMI	Previous CHD	Non Smooker	135	82	12	9	4.8	2.5	3	0.6	5.7	3.8	3.4
66946	Female	Sudan	Dyslipidemia	51	NSTEMI	Previous CHD	Non Smooker	135	82	12	9	4.8	2.5	3	0.6	5.7	3.8	3.4
66909	Male	Sudan	Dyslipidemia	51	NSTEMI	Previous CHD	Non Smooker	135	82	12	9	4.8	2.5	3	0.6	5.7	3.8	3.4
66872	Male	Sudan	Headach	51	NSTEMI	Previous CHD	Non Smooker	135	82	12	9	4.8	2.5	3	0.6	5.7	3.8	3.4
66835	Male	Sudan	Headach	51	NSTEMI	Previous CHD	Non Smooker	135	82	12	9	4.8	2.5	3	0.6	5.7	3.8	3.4
66798	Male	Yemen	Headach	51	NSTEMI	Previous CHD	Non Smooker	135	82	12	9	4.8	2.5	3	0.6	5.7	3.8	3.4
66761	Male	Yemen	Headach	51	NSTEMI	Previous CHD	Non Smooker	135	82	12	9	4.8	2.5	3	0.6	5.7	3.8	3.4
66724	Male	Yemen	Family History	51	NSTEMI	Previous CHD	Non Smooker	135	82	12	9	4.8	2.4	3	0.6	5.7	3.8	3.4
66687	Male	Yemen	Family History	51	NSTEMI	Previous CHD	Non Smooker	135	82	12	9	4.8	2.4	3	0.6	5.7	3.8	3.4
66058	Male	Sudan	Headach	51	NSTEMI	Previous CHD	Non Smooker	135	82	12	9	4.8	2.5	3	0.6	5.7	3.8	3.4
66021	Male	Sudan	Headach	51	NSTEMI	Previous CHD	Non Smooker	135	82	12	9	4.8	2.5	3	0.6	5.7	3.8	3.4
65984	Female	Sudan	Dyslipidemia	51	NSTEMI	Previous CHD	Non Smooker	135	82	12	9	4.8	2.5	3	0.6	5.7	3.8	3.4
65947	Female	Sudan	Dyslipidemia	51	NSTEMI	Previous CHD	Non Smooker	135	82	12	9	4.8	2.5	3	0.6	5.7	3.8	3.4
65910	Female	Sri lanka	Dyslipidemia	51	NSTEMI	Previous CHD	Non Smooker	135	82	12	9	4.8	2.5	3	0.6	5.7	3.8	3.4
65873	Female	Sri lanka	Dyslipidemia	51	NSTEMI	Previous CHD	Non Smooker	135	82	12	9	4.8	2.5	3	0.6	5.7	3.8	3.4
65244	Male	Yemen	Kidney problem	51	NSTEMI	Previous CHD	Non Smooker	135	82	12	9	4.8	2.4	3	0.6	5.7	3.8	3.4
64689	Male	Syria	Dyslipidemia	51	NSTEMI	Previous CHD	Non Smooker	135	82	12	9	4.8	2.5	3	0.6	5.7	3.8	3.4
64652	Male	Syria	Dyslipidemia	51	NSTEMI	Previous CHD	Non Smooker	135	82	12	9	4.8	2.5	3	0.6	5.7	3.8	3.4
64615	Male	Syria	Dyslipidemia	51	NSTEMI	Previous CHD	Non Smooker	135	82	12	9	4.8	2.5	3	0.6	5.7	3.8	3.4
64134	Male	Yemen	Headach	51	NSTEMI	Previous CHD	Non Smooker	135	82	12	9	4.8	2.5	3	0.6	5.7	3.8	3.4
64097	Male	Yemen	Headach	51	NSTEMI	Previous CHD	Non Smooker	135	82	12	9	4.8	2.5	3	0.6	5.7	3.8	3.4
63120	Male	Syria	Dyslipidemia	51	NSTEMI	Previous CHD	Non Smooker	135	82	12	9	4.8	2.5	3	0.6	5.7	3.8	3.4
63084	Male	Syria	Dyslipidemia	51	NSTEMI	Previous CHD	Non Smooker	135	82	12	9	4.8	2.5	3	0.6	5.7	3.8	3.4
63048	Male	Yemen	Headach	51	NSTEMI	Previous CHD	Non Smooker	135	82	12	9	4.8	2.5	3	0.6	5.7	3.8	3.4
63013	Male	Yemen	Headach	51	NSTEMI	Previous CHD	Non Smooker	135	82	12	9	4.8	2.5	3	0.6	5.7	3.8	3.4
55696	Male	Syria	Dyslipidemia	51	NSTEMI	Previous CHD	Non Smooker	135	82	12	9	4.8	2.5	3	0.6	5.7	3.8	3.4
55695	Male	Syria	Dyslipidemia	51	NSTEMI	Previous CHD	Non Smooker	135	82	12	9	4.8	2.5	3	0.6	5.7	3.8	3.4
55694	Male	Sudan	Headach	51	NSTEMI	Previous CHD	Non Smooker	135	82	12	9	4.8	2.5	3	0.6	5.7	3.8	3.4
55693	Male	Sudan	Headach	51	NSTEMI	Previous CHD	Non Smooker	135	82	12	9	4.8	2.5	3	0.6	5.7	3.8	3.4
55663	Female	Syria	Dyslipidemia	51	NSTEMI	Previous CHD	Non Smooker	135	82	12	9	4.8	2.5	3	0.6	5.8	3.8	3.4
55662	Female	Syria	Dyslipidemia	51	NSTEMI	Previous CHD	Non Smooker	135	82	12	9	4.8	2.5	3	0.6	5.8	3.8	3.4
55659	Male	Sri Lanka	Dyslipidemia	51	NSTEMI	Previous CHD	Non Smooker	135	82	12	9	4.8	2.6	3	0.6	5.8	3.8	3.4
55658	Male	Sri Lanka	Dyslipidemia	51	NSTEMI	Previous CHD	Non Smooker	135	82	12	9	4.8	2.6	3	0.6	5.8	3.8	3.4
55655	Female	Syria	Dyslipidemia	51	NSTEMI	Previous CHD	Non Smooker	135	82	12	9	4.8	2.5	3	0.6	5.8	3.8	3.4
55654	Female	Syria	Dyslipidemia	51	NSTEMI	Previous CHD	Non Smooker	135	82	12	9	4.8	2.5	3	0.6	5.8	3.8	3.4
55651	Male	Sudan	Headach	51	NSTEMI	Previous CHD	Non Smooker	135	82	12	9	4.8	2.5	3	0.6	5.7	3.8	3.4
55650	Male	Sudan	Headach	51	NSTEMI	Previous CHD	Non Smooker	135	82	12	9	4.8	2.5	3	0.6	5.7	3.8	3.4
55635	Female	Sri lanka	Dyslipidemia	51	NSTEMI	Previous CHD	Non Smooker	135	82	12	9	4.8	2.5	3	0.6	5.7	3.8	3.4
55634	Female	Sri lanka	Dyslipidemia	51	NSTEMI	Previous CHD	Non Smooker	135	82	12	9	4.8	2.5	3	0.6	5.7	3.8	3.4
55633	Male	Sudan	Headach	51	NSTEMI	Previous CHD	Non Smooker	135	82	12	9	4.8	2.5	3	0.6	5.7	3.8	3.4
55632	Male	Sudan	Headach	51	NSTEMI	Previous CHD	Non Smooker	135	82	12	9	4.8	2.5	3	0.6	5.7	3.8	3.4
55609	Male	Yemen	Headach	51	NSTEMI	Previous CHD	Non Smooker	135	82	12	9	4.8	2.4	3	0.6	5.7	3.8	3.4
55608	Male	Yemen	Headach	51	NSTEMI	Previous CHD	Non Smooker	135	82	12	9	4.8	2.4	3	0.6	5.7	3.8	3.4
55585	Male	Sudan	Headach	51	NSTEMI	Previous CHD	Non Smooker	135	82	12	9	4.8	2.5	3	0.6	5.7	3.8	3.4
55584	Male	Sudan	Headach	51	NSTEMI	Previous CHD	Non Smooker	135	82	12	9	4.8	2.5	3	0.6	5.7	3.8	3.4
55573	Male	Yemen	Family History	51	NSTEMI	Previous CHD	Non Smooker	135	82	12	9	4.8	2.4	3	0.6	5.7	3.8	3.4
55572	Male	Yemen	Family History	51	NSTEMI	Previous CHD	Non Smooker	135	82	12	9	4.8	2.4	3	0.6	5.7	3.8	3.4
55545	Female	Sri lanka	Dyslipidemia	51	NSTEMI	Previous CHD	Non Smooker	135	82	12	9	4.8	2.5	3	0.6	5.7	3.8	3.4
55544	Female	Sri lanka	Dyslipidemia	51	NSTEMI	Previous CHD	Non Smooker	135	82	12	9	4.8	2.5	3	0.6	5.7	3.8	3.4
55543	Male	Syria	Dyslipidemia	51	NSTEMI	Previous CHD	Non Smooker	135	82	12	9	4.8	2.5	3	0.6	5.7	3.8	3.4
55542	Male	Syria	Dyslipidemia	51	NSTEMI	Previous CHD	Non Smooker	135	82	12	9	4.8	2.5	3	0.6	5.7	3.8	3.4
55539	Female	Syria	Dyslipidemia	51	NSTEMI	Previous CHD	Non Smooker	135	82	12	9	4.8	2.5	3	0.6	5.8	3.8	3.4
55538	Female	Syria	Dyslipidemia	51	NSTEMI	Previous CHD	Non Smooker	135	82	12	9	4.8	2.5	3	0.6	5.8	3.8	3.4
55537	Female	Sri Lanka	Dyslipidemia	51	NSTEMI	Previous CHD	Non Smooker	135	82	12	9	4.8	2.6	3	0.6	5.8	3.8	3.4
55536	Female	Sri Lanka	Dyslipidemia	51	NSTEMI	Previous CHD	Non Smooker	135	82	12	9	4.8	2.6	3	0.6	5.8	3.8	3.4
55529	Male	Sudan	Headach	51	NSTEMI	Previous CHD	Non Smooker	135	82	12	9	4.8	2.5	3	0.6	5.7	3.8	3.4
55528	Male	Sudan	Headach	51	NSTEMI	Previous CHD	Non Smooker	135	82	12	9	4.8	2.5	3	0.6	5.7	3.8	3.4
55444	Male	Sudan	Headach	51	NSTEMI	Previous CHD	Non Smooker	135	82	12	9	4.8	2.5	3	0.6	5.7	3.8	3.4
55443	Male	Sudan	Headach	51	NSTEMI	Previous CHD	Non Smooker	135	82	12	9	4.8	2.5	3	0.6	5.7	3.8	3.4
55428	Male	Yemen	Lung problem	51	NSTEMI	Previous CHD	Non Smooker	135	82	12	9	4.8	2.4	3	0.6	5.7	3.8	3.4
55427	Male	Yemen	Lung problem	51	NSTEMI	Previous CHD	Non Smooker	135	82	12	9	4.8	2.4	3	0.6	5.7	3.8	3.4
55426	Male	Yemen	Headach	51	NSTEMI	Previous CHD	Non Smooker	135	82	12	9	4.8	2.5	3	0.6	5.7	3.8	3.4
55425	Male	Yemen	Headach	51	NSTEMI	Previous CHD	Non Smooker	135	82	12	9	4.8	2.5	3	0.6	5.7	3.8	3.4
55397	Male	Sudan	Headach	51	NSTEMI	Previous CHD	Non Smooker	135	82	12	9	4.8	2.5	3	0.6	5.7	3.8	3.4
55396	Male	Sudan	Headach	51	NSTEMI	Previous CHD	Non Smooker	135	82	12	9	4.8	2.5	3	0.6	5.7	3.8	3.4
55379	Male	Sudan	Headach	51	NSTEMI	Previous CHD	Non Smooker	135	82	12	9	4.8	2.5	3	0.6	5.7	3.8	3.4
55378	Male	Sudan	Headach	51	NSTEMI	Previous CHD	Non Smooker	135	82	12	9	4.8	2.5	3	0.6	5.7	3.8	3.4
55349	Male	Yemen	Headach	51	NSTEMI	Previous CHD	Non Smooker	135	82	12	9	4.8	2.5	3	0.6	5.7	3.8	3.4
55348	Male	Yemen	Headach	51	NSTEMI	Previous CHD	Non Smooker	135	82	12	9	4.8	2.5	3	0.6	5.7	3.8	3.4
55347	Female	Sri lanka	Dyslipidemia	51	NSTEMI	Previous CHD	Non Smooker	135	82	12	9	4.8	2.5	3	0.6	5.7	3.8	3.4
55346	Female	Sri lanka	Dyslipidemia	51	NSTEMI	Previous CHD	Non Smooker	135	82	12	9	4.8	2.5	3	0.6	5.7	3.8	3.4
55333	Male	Syria	Dyslipidemia	51	NSTEMI	Previous CHD	Non Smooker	135	82	12	9	4.8	2.5	3	0.6	5.7	3.8	3.4
55327	Male	Syria	Dyslipidemia	51	NSTEMI	Previous CHD	Non Smooker	135	82	12	9	4.8	2.5	3	0.6	5.7	3.8	3.4
55326	Male	Syria	Dyslipidemia	51	NSTEMI	Previous CHD	Non Smooker	135	82	12	9	4.8	2.5	3	0.6	5.7	3.8	3.4
55307	Male	Yemen	Family History	51	NSTEMI	Previous CHD	Non Smooker	135	82	12	9	4.8	2.4	3	0.6	5.7	3.8	3.4
55303	Female	Syria	Dyslipidemia	51	NSTEMI	Previous CHD	Non Smooker	135	82	12	9	4.8	2.5	3	0.6	5.7	3.8	3.4
55302	Female	Syria	Dyslipidemia	51	NSTEMI	Previous CHD	Non Smooker	135	82	12	9	4.8	2.5	3	0.6	5.7	3.8	3.4
55301	Female	Syria	Dyslipidemia	51	NSTEMI	Previous CHD	Non Smooker	135	82	12	9	4.8	2.5	3	0.6	5.7	3.8	3.4
46949	Male	Sudan	Dyslipidemia	51	NSTEMI	Previous CHD	Non Smooker	135	82	12	9	4.8	2.5	3	0.6	5.7	3.8	3.4
46948	Male	Sudan	Dyslipidemia	51	NSTEMI	Previous CHD	Non Smooker	135	82	12	9	4.8	2.5	3	0.6	5.7	3.8	3.4
46947	Female	Sri lanka	Dyslipidemia	51	NSTEMI	Previous CHD	Non Smooker	135	82	12	9	4.8	2.5	3	0.6	5.7	3.8	3.4
46946	Female	Sri lanka	Dyslipidemia	51	NSTEMI	Previous CHD	Non Smooker	135	82	12	9	4.8	2.5	3	0.6	5.7	3.8	3.4
46945	Female	Sri lanka	Dyslipidemia	51	NSTEMI	Previous CHD	Non Smooker	135	82	12	9	4.8	2.5	3	0.6	5.7	3.8	3.4
46944	Male	Yemen	Headach	51	NSTEMI	Previous CHD	Non Smooker	135	82	12	9	4.8	2.5	3	0.6	5.7	3.8	3.4
46943	Male	Yemen	Headach	51	NSTEMI	Previous CHD	Non Smooker	135	82	12	9	4.8	2.5	3	0.6	5.7	3.8	3.4
46942	Male	Yemen	Headach	51	NSTEMI	Previous CHD	Non Smooker	135	82	12	9	4.8	2.5	3	0.6	5.7	3.8	3.4
46939	Male	Yemen	Kidney problem	51	NSTEMI	Previous CHD	Non Smooker	135	82	12	9	4.8	2.4	3	0.6	5.7	3.8	3.4
46938	Male	Yemen	Kidney problem	51	NSTEMI	Previous CHD	Non Smooker	135	82	12	9	4.8	2.4	3	0.6	5.7	3.8	3.4
46937	Male	Yemen	Kidney problem	51	NSTEMI	Previous CHD	Non Smooker	135	82	12	9	4.8	2.4	3	0.6	5.7	3.8	3.4
46933	Male	Yemen	Family History	51	NSTEMI	Previous CHD	Non Smooker	135	82	12	9	4.8	2.4	3	0.6	5.7	3.8	3.4
46932	Male	Yemen	Family History	51	NSTEMI	Previous CHD	Non Smooker	135	82	12	9	4.8	2.4	3	0.6	5.7	3.8	3.4
46931	Male	Yemen	Family History	51	NSTEMI	Previous CHD	Non Smooker	135	82	12	9	4.8	2.4	3	0.6	5.7	3.8	3.4
46930	Male	Yemen	Family History	51	NSTEMI	Previous CHD	Non Smooker	135	82	12	9	4.8	2.4	3	0.6	5.7	3.8	3.4
46929	Male	Syria	Dyslipidemia	51	NSTEMI	Previous CHD	Non Smooker	135	82	12	9	4.8	2.5	3	0.6	5.7	3.8	3.4
46928	Male	Syria	Dyslipidemia	51	NSTEMI	Previous CHD	Non Smooker	135	82	12	9	4.8	2.5	3	0.6	5.7	3.8	3.4
46927	Male	Syria	Dyslipidemia	51	NSTEMI	Previous CHD	Non Smooker	135	82	12	9	4.8	2.5	3	0.6	5.7	3.8	3.4
46923	Male	Yemen	Lung problem	51	NSTEMI	Previous CHD	Non Smooker	135	82	12	9	4.8	2.4	3	0.6	5.7	3.8	3.4
46922	Male	Yemen	Lung problem	51	NSTEMI	Previous CHD	Non Smooker	135	82	12	9	4.8	2.4	3	0.6	5.7	3.8	3.4
42344	Male	Yemen	Family History	51	NSTEMI	Previous CHD	Non Smooker	135	82	12	9	4.8	2.4	3	0.6	5.7	3.8	3.4
34787	Female	Sri lanka	Dyslipidemia	51	NSTEMI	Previous CHD	Non Smooker	135	82	12	9	4.8	2.5	3	0.6	5.7	3.8	3.4
18098	Male	Yemen	Family History	51	NSTEMI	Previous CHD	Non Smooker	135	82	12	9	4.8	2.4	3	0.6	5.7	3.8	3.4
15733	Female	Sudan	Dyslipidemia	51	NSTEMI	Previous CHD	Non Smooker	135	82	12	9	4.8	2.5	3	0.6	5.7	3.8	3.4
15590	Female	Sri lanka	Dyslipidemia	51	NSTEMI	Previous CHD	Non Smooker	135	82	12	9	4.8	2.5	3	0.6	5.7	3.8	3.4
15533	Female	Sri lanka	Dyslipidemia	51	NSTEMI	Previous CHD	Non Smooker	135	82	12	9	4.8	2.5	3	0.6	5.7	3.8	3.4
15525	Female	Sri lanka	Dyslipidemia	51	NSTEMI	Previous CHD	Non Smooker	135	82	12	9	4.8	2.5	3	0.6	5.7	3.8	3.4
15520	Female	Sri lanka	Dyslipidemia	51	NSTEMI	Previous CHD	Non Smooker	135	82	12	9	4.8	2.5	3	0.6	5.7	3.8	3.4
14236	Female	Sri lanka	Dyslipidemia	51	NSTEMI	Previous CHD	Non Smooker	135	82	12	9	4.8	2.5	3	0.6	5.7	3.8	3.4
12768	Female	Sri lanka	Dyslipidemia	51	NSTEMI	Previous CHD	Non Smooker	135	82	12	9	4.8	2.5	3	0.6	5.7	3.8	3.4
11065	Female	Syria	Dyslipidemia	51	NSTEMI	Previous CHD	Non Smooker	135	82	12	9	4.8	2.5	3	0.6	5.8	3.8	3.4
10044	Female	Sri lanka	Dyslipidemia	51	NSTEMI	Previous CHD	Non Smooker	135	82	12	9	4.8	2.5	3	0.6	5.7	3.8	3.4
8973	Female	Sri lanka	Dyslipidemia	51	NSTEMI	Previous CHD	Non Smooker	135	82	12	9	4.8	2.5	3	0.6	5.7	3.8	3.4
7362	Male	Syria	Dyslipidemia	51	NSTEMI	Previous CHD	Non Smooker	135	82	12	9	4.8	2.5	3	0.6	5.7	3.8	3.4
6858	Male	Yemen	Family History	51	NSTEMI	Previous CHD	Non Smooker	135	82	12	9	4.8	2.4	3	0.6	5.7	3.8	3.4
5489	Male	Syria	Dyslipidemia	51	NSTEMI	Previous CHD	Non Smooker	135	82	12	9	4.8	2.5	3	0.6	5.7	3.8	3.4
5443	Male	Sudan	Headach	51	NSTEMI	Previous CHD	Non Smooker	135	82	12	9	4.8	2.5	3	0.6	5.7	3.8	3.4
5389	Male	Yemen	Family History	51	NSTEMI	Previous CHD	Non Smooker	135	82	12	9	4.8	2.4	3	0.6	5.7	3.8	3.4
1080	Female	Syria	Dyslipidemia	51	NSTEMI	Previous CHD	Non Smooker	135	82	12	9	4.8	2.5	3	0.6	5.7	3.8	3.4
1034	Male	Yemen	Family History	51	NSTEMI	Previous CHD	Non Smooker	135	82	12	9	4.8	2.4	3	0.6	5.7	3.8	3.4
549	Male	Syria	Dyslipidemia	51	NSTEMI	Previous CHD	Non Smooker	135	82	12	9	4.8	2.5	3	0.6	5.7	3.8	3.4
544	Female	Syria	Dyslipidemia	51	NSTEMI	Previous CHD	Non Smooker	135	82	12	9	4.8	2.5	3	0.6	5.8	3.8	3.4
526	Male	Syria	Dyslipidemia	51	NSTEMI	Previous CHD	Non Smooker	135	82	12	9	4.8	2.5	3	0.6	5.7	3.8	3.4
444	Male	Syria	Dyslipidemia	51	NSTEMI	Previous CHD	Non Smooker	135	82	12	9	4.8	2.5	3	0.6	5.7	3.8	3.4
24	Female	Sri lanka	Dyslipidemia	51	NSTEMI	Previous CHD	Non Smooker	135	82	12	9	4.8	2.5	3	0.6	5.7	3.8	3.4
13	Female	Sri lanka	Dyslipidemia	51	NSTEMI	Previous CHD	Non Smooker	135	82	12	9	4.8	2.5	3	0.6	5.7	3.8	3.4
287832	Male	Syria	Dyslipidemia	51	NSTEMI	Previous CHD	Non Smooker	136	81	11.6	8.75	4.79	2.46	2.9	0.59	5.62	3.77	3.42
287906	Female	Sri lanka	Dyslipidemia	51	NSTEMI	Previous CHD	Non Smooker	135	82	11.9	9	4.8	2.5	3	0.6	5.7	3.77	3.4
287604	Female	Syria	Dyslipidemia	52	NSTEMI	Previous CHD	Non Smooker	134	81	13	10	4.9	2.5	2.9	0.69	5.78	3.69	3.32
62930509	Female	India	H+Dys	50	NSTEMI	Hypertension	Non Smooker	137	81	11	9	4.4	2.1	2.8	0.5	5.4	3.6	3.2
62930508	Female	India	H+Dys	50	NSTEMI	Hypertension	Non Smooker	137	81	11	9	4.4	2.1	2.8	0.5	5.4	3.6	3.2
62930507	Female	India	H+Dys	50	NSTEMI	Hypertension	Non Smooker	137	81	11	9	4.4	2.1	2.8	0.5	5.4	3.6	3.2
62930374	Female	India	H+Dys	50	NSTEMI	Hypertension	Non Smooker	137	81	11	9	4.4	2.1	2.8	0.9	5.4	3.6	3.3
62930373	Female	India	H+Dys	50	NSTEMI	Hypertension	Non Smooker	137	81	11	9	4.4	2.1	2.8	0.9	5.4	3.6	3.3
62930372	Female	India	H+Dys	50	NSTEMI	Hypertension	Non Smooker	137	81	11	9	4.4	2.1	2.8	0.9	5.4	3.6	3.3
62930371	Female	India	H+Dys	50	NSTEMI	Hypertension	Non Smooker	137	81	11	9	4.4	2.1	2.8	0.9	5.4	3.6	3.3
62930370	Female	India	H+Dys	50	NSTEMI	Hypertension	Non Smooker	137	81	11	9	4.4	2.1	2.8	0.9	5.4	3.6	3.3
62930369	Female	India	H+Dys	50	NSTEMI	Hypertension	Non Smooker	137	81	11	9	4.4	2.1	2.8	0.9	5.4	3.6	3.3
62930368	Female	India	H+Dys	50	NSTEMI	Hypertension	Non Smooker	137	81	11	9	4.4	2.1	2.8	0.9	5.4	3.6	3.3
62930367	Female	India	H+Dys	50	NSTEMI	Hypertension	Non Smooker	137	81	11	9	4.4	2.1	2.8	0.9	5.4	3.6	3.3
62930366	Female	India	H+Dys	50	NSTEMI	Hypertension	Non Smooker	137	81	11	9	4.4	2.1	2.8	0.9	5.4	3.6	3.3
62930365	Female	India	H+Dys	50	NSTEMI	Hypertension	Non Smooker	137	81	11	9	4.4	2.1	2.8	0.9	5.4	3.6	3.3
62930364	Female	India	H+Dys	50	NSTEMI	Hypertension	Non Smooker	137	81	11	9	4.4	2.1	2.8	0.9	5.4	3.6	3.3
62930363	Female	India	H+Dys	50	NSTEMI	Hypertension	Non Smooker	137	81	11	9	4.4	2.1	2.8	0.9	5.4	3.6	3.3
62930362	Female	India	H+Dys	50	NSTEMI	Hypertension	Non Smooker	137	81	11	9	4.4	2.1	2.8	0.9	5.4	3.6	3.3
62930361	Female	India	H+Dys	50	NSTEMI	Hypertension	Non Smooker	137	81	11	9	4.4	2.1	2.8	0.9	5.4	3.6	3.3
62930360	Female	India	H+Dys	50	NSTEMI	Hypertension	Non Smooker	137	81	11	9	4.4	2.1	2.8	0.9	5.4	3.6	3.3
62930359	Female	India	H+Dys	50	NSTEMI	Hypertension	Non Smooker	137	81	11	9	4.4	2.1	2.8	0.9	5.4	3.6	3.3
62930358	Female	India	H+Dys	50	NSTEMI	Hypertension	Non Smooker	137	81	11	9	4.4	2.1	2.8	0.9	5.4	3.6	3.3
62930357	Female	India	H+Dys	50	NSTEMI	Hypertension	Non Smooker	137	81	11	9	4.4	2.1	2.8	0.5	5.4	3.6	3.2
62930356	Female	India	H+Dys	50	NSTEMI	Hypertension	Non Smooker	137	81	11	9	4.4	2.1	2.8	0.5	5.4	3.6	3.2
62930355	Female	India	H+Dys	50	NSTEMI	Hypertension	Non Smooker	137	81	11	9	4.4	2.1	2.8	0.5	5.4	3.6	3.2
62930354	Female	India	H+Dys	50	NSTEMI	Hypertension	Non Smooker	137	81	11	9	4.4	2.1	2.8	0.5	5.4	3.6	3.2
62930353	Female	India	H+Dys	50	NSTEMI	Hypertension	Non Smooker	137	81	11	9	4.4	2.1	2.8	0.5	5.4	3.6	3.2
62930352	Female	India	H+Dys	50	NSTEMI	Hypertension	Non Smooker	137	81	11	9	4.4	2.1	2.8	0.5	5.4	3.6	3.2
62930351	Female	India	H+Dys	50	NSTEMI	Hypertension	Non Smooker	137	81	11	9	4.4	2.1	2.8	0.5	5.4	3.6	3.2
62930350	Female	India	H+Dys	50	NSTEMI	Hypertension	Non Smooker	137	81	11	9	4.4	2.1	2.8	0.5	5.4	3.6	3.2
62930349	Female	India	H+Dys	50	NSTEMI	Hypertension	Non Smooker	137	81	11	9	4.4	2.1	2.8	0.5	5.4	3.6	3.2
62930348	Female	India	H+Dys	50	NSTEMI	Hypertension	Non Smooker	137	81	11	9	4.4	2.1	2.8	0.5	5.4	3.6	3.2
62930347	Female	India	H+Dys	50	NSTEMI	Hypertension	Non Smooker	137	81	11	9	4.4	2.1	2.8	0.5	5.4	3.6	3.2
62930346	Female	India	H+Dys	50	NSTEMI	Hypertension	Non Smooker	137	81	11	9	4.4	2.1	2.8	0.5	5.4	3.6	3.2
62930345	Female	India	H+Dys	50	NSTEMI	Hypertension	Non Smooker	137	81	11	9	4.4	2.1	2.8	0.5	5.4	3.6	3.2
62930344	Female	India	H+Dys	50	NSTEMI	Hypertension	Non Smooker	137	81	11	9	4.4	2.1	2.8	0.5	5.4	3.6	3.2
62930343	Female	India	H+Dys	50	NSTEMI	Hypertension	Non Smooker	137	81	11	9	4.4	2.1	2.8	0.5	5.4	3.6	3.2
62930342	Female	India	H+Dys	50	NSTEMI	Hypertension	Non Smooker	137	81	11	9	4.4	2.1	2.8	0.5	5.4	3.6	3.2
62930309	Female	India	H+Dys	50	NSTEMI	Hypertension	Non Smooker	138	81	11	9	4.4	2.1	2.8	0.9	5.4	3.6	3.3
62930308	Female	India	H+Dys	50	NSTEMI	Hypertension	Non Smooker	138	81	11	9	4.4	2.1	2.8	0.9	5.4	3.6	3.3
62930307	Female	India	H+Dys	50	NSTEMI	Hypertension	Non Smooker	138	81	11	9	4.4	2.1	2.8	0.9	5.4	3.6	3.3
62930306	Female	India	H+Dys	50	NSTEMI	Hypertension	Non Smooker	138	81	11	9	4.4	2.1	2.8	0.9	5.4	3.6	3.3
62930305	Female	India	H+Dys	50	NSTEMI	Hypertension	Non Smooker	138	81	11	9	4.4	2.1	2.8	0.9	5.4	3.6	3.3
62930304	Female	India	H+Dys	50	NSTEMI	Hypertension	Non Smooker	138	81	11	9	4.4	2.1	2.8	0.9	5.4	3.6	3.3
62930303	Female	India	H+Dys	50	NSTEMI	Hypertension	Non Smooker	137	81	11	9	4.4	2.1	2.8	0.9	5.4	3.6	3.3
62930302	Female	India	H+Dys	50	NSTEMI	Hypertension	Non Smooker	137	81	11	9	4.4	2.1	2.8	0.9	5.4	3.6	3.3
62930301	Female	India	H+Dys	50	NSTEMI	Hypertension	Non Smooker	137	81	11	9	4.4	2.1	2.8	0.9	5.4	3.6	3.3
62930300	Female	India	H+Dys	50	NSTEMI	Hypertension	Non Smooker	137	81	11	9	4.4	2.1	2.8	0.9	5.4	3.6	3.3
62930299	Female	India	H+Dys	50	NSTEMI	Hypertension	Non Smooker	137	81	11	9	4.4	2.1	2.8	0.9	5.4	3.6	3.3
62930298	Female	India	H+Dys	50	NSTEMI	Hypertension	Non Smooker	137	81	11	9	4.4	2.1	2.8	0.9	5.4	3.6	3.3
62930297	Female	India	H+Dys	50	NSTEMI	Hypertension	Non Smooker	137	81	11	9	4.4	2.1	2.8	0.9	5.4	3.6	3.3
62930296	Female	India	H+Dys	50	NSTEMI	Hypertension	Non Smooker	137	81	11	9	4.4	2.1	2.8	0.9	5.4	3.6	3.3
62930295	Female	India	H+Dys	50	NSTEMI	Hypertension	Non Smooker	137	81	11	9	4.4	2.1	2.8	0.9	5.4	3.6	3.3
62930294	Female	India	H+Dys	50	NSTEMI	Hypertension	Non Smooker	137	81	11	9	4.4	2.1	2.8	0.9	5.4	3.6	3.3
62930293	Female	India	H+Dys	50	NSTEMI	Hypertension	Non Smooker	137	81	11	9	4.4	2.1	2.8	0.9	5.4	3.6	3.3
62930292	Female	India	H+Dys	50	NSTEMI	Hypertension	Non Smooker	137	81	11	9	4.4	2.1	2.8	0.9	5.4	3.6	3.3
62930291	Female	India	H+Dys	50	NSTEMI	Hypertension	Non Smooker	137	81	11	9	4.4	2.1	2.8	0.9	5.4	3.6	3.3
62930290	Female	India	H+Dys	50	NSTEMI	Hypertension	Non Smooker	137	81	11	9	4.4	2.1	2.8	0.9	5.4	3.6	3.3
62930289	Female	India	H+Dys	50	NSTEMI	Hypertension	Non Smooker	137	81	11	9	4.4	2.1	2.8	0.9	5.4	3.6	3.3
62930288	Female	India	H+Dys	50	NSTEMI	Hypertension	Non Smooker	137	81	11	9	4.4	2.1	2.8	0.9	5.4	3.6	3.3
62930287	Female	India	H+Dys	50	NSTEMI	Hypertension	Non Smooker	137	81	11	9	4.4	2.1	2.8	0.9	5.4	3.6	3.3
62930286	Female	India	H+Dys	50	NSTEMI	Hypertension	Non Smooker	137	81	11	9	4.4	2.1	2.8	0.9	5.4	3.6	3.3
62930285	Female	India	H+Dys	50	NSTEMI	Hypertension	Non Smooker	137	81	11	9	4.4	2.1	2.8	0.9	5.4	3.6	3.3
62930284	Female	India	H+Dys	50	NSTEMI	Hypertension	Non Smooker	137	81	11	9	4.4	2.1	2.8	0.9	5.4	3.6	3.3
62930283	Female	India	H+Dys	50	NSTEMI	Hypertension	Non Smooker	137	81	11	9	4.4	2.1	2.8	0.9	5.4	3.6	3.3
62930198	Female	India	H+Dys	50	NSTEMI	Hypertension	Non Smooker	137	81	11	9	4.4	2.1	2.8	0.9	5.4	3.6	3.3
62930197	Female	India	H+Dys	50	NSTEMI	Hypertension	Non Smooker	137	81	11	9	4.4	2.1	2.8	0.9	5.4	3.6	3.3
62930196	Female	India	H+Dys	50	NSTEMI	Hypertension	Non Smooker	137	81	11	9	4.4	2.1	2.8	0.9	5.4	3.6	3.3
62930195	Female	India	H+Dys	50	NSTEMI	Hypertension	Non Smooker	137	81	11	9	4.4	2.1	2.8	0.9	5.4	3.6	3.3
62930194	Female	India	H+Dys	50	NSTEMI	Hypertension	Non Smooker	137	81	11	9	4.4	2.1	2.8	0.9	5.4	3.6	3.3
62930193	Female	India	H+Dys	50	NSTEMI	Hypertension	Non Smooker	137	81	11	9	4.4	2.1	2.8	0.9	5.4	3.6	3.3
62930192	Female	India	H+Dys	50	NSTEMI	Hypertension	Non Smooker	137	81	11	9	4.4	2.1	2.8	0.9	5.4	3.6	3.3
62930191	Female	India	H+Dys	50	NSTEMI	Hypertension	Non Smooker	137	81	11	9	4.4	2.1	2.8	0.9	5.4	3.6	3.3
62930190	Female	India	H+Dys	50	NSTEMI	Hypertension	Non Smooker	137	81	11	9	4.4	2.1	2.8	0.9	5.4	3.6	3.3
62930189	Female	India	H+Dys	50	NSTEMI	Hypertension	Non Smooker	137	81	11	9	4.4	2.1	2.8	0.9	5.4	3.6	3.3
62930188	Female	India	H+Dys	50	NSTEMI	Hypertension	Non Smooker	137	81	11	9	4.4	2.1	2.8	0.9	5.4	3.6	3.3
62930187	Female	India	H+Dys	50	NSTEMI	Hypertension	Non Smooker	137	81	11	9	4.4	2.1	2.8	0.9	5.4	3.6	3.3
62930186	Female	India	H+Dys	50	NSTEMI	Hypertension	Non Smooker	137	81	11	9	4.4	2.1	2.8	0.9	5.4	3.6	3.3
62930185	Female	India	H+Dys	50	NSTEMI	Hypertension	Non Smooker	137	81	11	9	4.4	2.1	2.8	0.9	5.4	3.6	3.3
62930184	Female	India	H+Dys	50	NSTEMI	Hypertension	Non Smooker	137	81	11	9	4.4	2.1	2.8	0.9	5.4	3.6	3.3
62930183	Female	India	H+Dys	50	NSTEMI	Hypertension	Non Smooker	137	81	11	9	4.4	2.1	2.8	0.9	5.4	3.6	3.3
62930098	Female	India	H+Dys	50	NSTEMI	Hypertension	Non Smooker	137	81	11	9	4.4	2.1	2.8	0.5	5.4	3.6	3.2
62930097	Female	India	H+Dys	50	NSTEMI	Hypertension	Non Smooker	137	81	11	9	4.4	2.1	2.8	0.5	5.4	3.6	3.2
62930096	Female	India	H+Dys	50	NSTEMI	Hypertension	Non Smooker	137	81	11	9	4.4	2.1	2.8	0.5	5.4	3.6	3.2
62930088	Female	India	H+Dys	50	NSTEMI	Hypertension	Non Smooker	138	81	11	9	4.4	2.1	2.8	0.9	5.4	3.6	3.3
62930087	Female	India	H+Dys	50	NSTEMI	Hypertension	Non Smooker	138	81	11	9	4.4	2.1	2.8	0.9	5.4	3.6	3.3
62930086	Female	India	H+Dys	50	NSTEMI	Hypertension	Non Smooker	137	81	11	9	4.4	2.1	2.8	0.5	5.4	3.6	3.2
62930085	Female	India	H+Dys	50	NSTEMI	Hypertension	Non Smooker	137	81	11	9	4.4	2.1	2.8	0.5	5.4	3.6	3.2
62930084	Female	India	H+Dys	50	NSTEMI	Hypertension	Non Smooker	137	81	11	9	4.4	2.1	2.8	0.5	5.4	3.6	3.2
62930083	Female	India	H+Dys	50	NSTEMI	Hypertension	Non Smooker	137	81	11	9	4.4	2.1	2.8	0.5	5.4	3.6	3.2
62930082	Female	India	H+Dys	50	NSTEMI	Hypertension	Non Smooker	137	81	11	9	4.4	2.1	2.8	0.5	5.4	3.6	3.2
62930081	Female	India	H+Dys	50	NSTEMI	Hypertension	Non Smooker	137	81	11	9	4.4	2.1	2.8	0.5	5.4	3.6	3.2
62930080	Female	India	H+Dys	50	NSTEMI	Hypertension	Non Smooker	137	81	11	9	4.4	2.1	2.8	0.5	5.4	3.6	3.2
62930076	Female	India	H+Dys	50	NSTEMI	Hypertension	Non Smooker	137	81	11	9	4.4	2.1	2.8	0.5	5.4	3.6	3.2
62930075	Female	India	H+Dys	50	NSTEMI	Hypertension	Non Smooker	137	81	11	9	4.4	2.1	2.8	0.5	5.4	3.6	3.2
62930074	Female	India	H+Dys	50	NSTEMI	Hypertension	Non Smooker	137	81	11	9	4.4	2.1	2.8	0.5	5.4	3.6	3.2
62930073	Female	India	H+Dys	50	NSTEMI	Hypertension	Non Smooker	137	81	11	9	4.4	2.1	2.8	0.5	5.4	3.6	3.2
62930070	Female	India	H+Dys	50	NSTEMI	Hypertension	Non Smooker	137	81	11	9	4.4	2.1	2.8	0.5	5.4	3.6	3.2
62930069	Female	India	H+Dys	50	NSTEMI	Hypertension	Non Smooker	137	81	11	9	4.4	2.1	2.8	0.5	5.4	3.6	3.2
62930068	Female	India	H+Dys	50	NSTEMI	Hypertension	Non Smooker	137	81	11	9	4.4	2.1	2.8	0.5	5.4	3.6	3.2
62930067	Female	India	H+Dys	50	NSTEMI	Hypertension	Non Smooker	137	81	11	9	4.4	2.1	2.8	0.5	5.4	3.6	3.2
62930028	Female	India	H+Dys	50	NSTEMI	Hypertension	Non Smooker	137	81	11	9	4.4	2.1	2.8	0.9	5.4	3.6	3.3
62930027	Female	India	H+Dys	50	NSTEMI	Hypertension	Non Smooker	137	81	11	9	4.4	2.1	2.8	0.9	5.4	3.6	3.3
62930026	Female	India	H+Dys	50	NSTEMI	Hypertension	Non Smooker	137	81	11	9	4.4	2.1	2.8	0.9	5.4	3.6	3.3
62930023	Female	India	H+Dys	50	NSTEMI	Hypertension	Non Smooker	137	81	11	9	4.4	2.1	2.8	0.5	5.4	3.6	3.2
62930022	Female	India	H+Dys	50	NSTEMI	Hypertension	Non Smooker	137	81	11	8	4.4	2.1	2.8	0.5	5.4	3.6	3.2
62930021	Female	India	H+Dys	50	NSTEMI	Hypertension	Non Smooker	137	81	11	8	4.4	2.1	2.8	0.5	5.4	3.6	3.2
62930020	Female	India	H+Dys	50	NSTEMI	Hypertension	Non Smooker	137	81	11	9	4.4	2.1	2.8	0.9	5.4	3.6	3.3
62930019	Female	India	H+Dys	50	NSTEMI	Hypertension	Non Smooker	137	81	11	9	4.4	2.1	2.8	0.9	5.4	3.6	3.3
62930018	Female	India	H+Dys	50	NSTEMI	Hypertension	Non Smooker	137	81	11	9	4.4	2.1	2.8	0.9	5.4	3.6	3.3
62930014	Female	India	H+Dys	50	NSTEMI	Hypertension	Non Smooker	137	81	11	9	4.4	2.1	2.8	0.5	5.4	3.6	3.2
62930013	Female	India	H+Dys	50	NSTEMI	Hypertension	Non Smooker	137	81	11	9	4.4	2.1	2.8	0.5	5.4	3.6	3.2
62930012	Female	India	H+Dys	50	NSTEMI	Hypertension	Non Smooker	137	81	11	9	4.4	2.1	2.8	0.5	5.4	3.6	3.2
62930011	Female	India	H+Dys	50	NSTEMI	Hypertension	Non Smooker	138	81	11	9	4.4	2.1	2.8	0.9	5.4	3.6	3.3
62930010	Female	India	H+Dys	50	NSTEMI	Hypertension	Non Smooker	138	81	11	9	4.4	2.1	2.8	0.9	5.4	3.6	3.3
62930009	Female	India	H+Dys	50	NSTEMI	Hypertension	Non Smooker	138	81	11	9	4.4	2.1	2.8	0.9	5.4	3.6	3.3
62929994	Female	India	H+Dys	50	NSTEMI	Hypertension	Non Smooker	137	81	11	9	4.4	2.1	2.8	0.9	5.4	3.6	3.3
62929993	Female	India	H+Dys	50	NSTEMI	Hypertension	Non Smooker	137	81	11	9	4.4	2.1	2.8	0.9	5.4	3.6	3.3
62929992	Female	India	H+Dys	50	NSTEMI	Hypertension	Non Smooker	137	81	11	9	4.4	2.1	2.8	0.9	5.4	3.6	3.3
62929988	Female	India	H+Dys	50	NSTEMI	Hypertension	Non Smooker	137	81	11	9	4.4	2.1	2.8	0.9	5.4	3.6	3.3
62929987	Female	India	H+Dys	50	NSTEMI	Hypertension	Non Smooker	137	81	11	9	4.4	2.1	2.8	0.9	5.4	3.6	3.3
62929986	Female	India	H+Dys	50	NSTEMI	Hypertension	Non Smooker	138	81	11	9	4.4	2.1	2.8	0.9	5.4	3.6	3.3
62929985	Female	India	H+Dys	50	NSTEMI	Hypertension	Non Smooker	138	81	11	9	4.4	2.1	2.8	0.9	5.4	3.6	3.3
62929984	Female	India	H+Dys	50	NSTEMI	Hypertension	Non Smooker	138	81	11	9	4.4	2.1	2.8	0.9	5.4	3.6	3.3
62929983	Female	India	H+Dys	50	NSTEMI	Hypertension	Non Smooker	137	81	11	9	4.4	2.1	2.8	0.9	5.4	3.6	3.3
62929982	Female	India	H+Dys	50	NSTEMI	Hypertension	Non Smooker	137	81	11	9	4.4	2.1	2.8	0.9	5.4	3.6	3.3
62929978	Female	India	H+Dys	50	NSTEMI	Hypertension	Non Smooker	137	81	11	9	4.4	2.1	2.8	0.9	5.4	3.6	3.3
62929977	Female	India	H+Dys	50	NSTEMI	Hypertension	Non Smooker	137	81	11	9	4.4	2.1	2.8	0.9	5.4	3.6	3.3
62929976	Female	India	H+Dys	50	NSTEMI	Hypertension	Non Smooker	137	81	11	9	4.4	2.1	2.8	0.9	5.4	3.6	3.3
62929967	Female	India	H+Dys	50	NSTEMI	Hypertension	Non Smooker	137	81	11	9	4.4	2.1	2.8	0.9	5.4	3.6	3.3
62929966	Female	India	H+Dys	50	NSTEMI	Hypertension	Non Smooker	137	81	11	9	4.4	2.1	2.8	0.9	5.4	3.6	3.3
62929947	Female	India	H+Dys	50	NSTEMI	Hypertension	Non Smooker	137	81	11	9	4.4	2.1	2.8	0.9	5.4	3.6	3.3
62929946	Female	India	H+Dys	50	NSTEMI	Hypertension	Non Smooker	137	81	11	9	4.4	2.1	2.8	0.9	5.4	3.6	3.3
62929919	Female	India	H+Dys	50	NSTEMI	Hypertension	Non Smooker	137	81	11	9	4.4	2.1	2.8	0.9	5.4	3.6	3.3
62929918	Female	India	H+Dys	50	NSTEMI	Hypertension	Non Smooker	137	81	11	9	4.4	2.1	2.8	0.9	5.4	3.6	3.3
62929915	Female	India	H+Dys	50	NSTEMI	Hypertension	Non Smooker	137	81	11	9	4.4	2.1	2.8	0.9	5.4	3.6	3.3
62929914	Female	India	H+Dys	50	NSTEMI	Hypertension	Non Smooker	137	81	11	9	4.4	2.1	2.8	0.9	5.4	3.6	3.3
62929901	Female	India	H+Dys	50	NSTEMI	Hypertension	Non Smooker	137	81	11	8	4.4	2.1	2.8	0.5	5.4	3.6	3.2
62929900	Female	India	H+Dys	50	NSTEMI	Hypertension	Non Smooker	137	81	11	8	4.4	2.1	2.8	0.5	5.4	3.6	3.2
62929899	Female	India	H+Dys	50	NSTEMI	Hypertension	Non Smooker	137	81	11	9	4.4	2.1	2.8	0.9	5.4	3.6	3.3
62929872	Female	India	H+Dys	50	NSTEMI	Hypertension	Non Smooker	137	81	11	9	4.4	2.1	2.8	0.9	5.4	3.6	3.3
62929871	Female	India	H+Dys	50	NSTEMI	Hypertension	Non Smooker	137	81	11	9	4.4	2.1	2.8	0.9	5.4	3.6	3.3
62929847	Female	India	H+Dys	50	NSTEMI	Hypertension	Non Smooker	137	81	11	9	4.4	2.1	2.8	0.9	5.4	3.6	3.3
62929846	Female	India	H+Dys	50	NSTEMI	Hypertension	Non Smooker	137	81	11	9	4.4	2.1	2.8	0.9	5.4	3.6	3.3
62929845	Female	India	H+Dys	50	NSTEMI	Hypertension	Non Smooker	137	81	11	9	4.4	2.1	2.8	0.9	5.4	3.6	3.3
62929844	Female	India	H+Dys	50	NSTEMI	Hypertension	Non Smooker	137	81	11	9	4.4	2.1	2.8	0.9	5.4	3.6	3.3
62929843	Female	India	H+Dys	50	NSTEMI	Hypertension	Non Smooker	137	81	11	9	4.4	2.1	2.8	0.9	5.4	3.6	3.3
62929828	Female	India	H+Dys	50	NSTEMI	Hypertension	Non Smooker	137	81	11	9	4.4	2.1	2.8	0.5	5.4	3.6	3.2
252477	Female	India	H+Dys	50	NSTEMI	Hypertension	Non Smooker	137	81	11	9	4.4	2.1	2.8	0.5	5.4	3.6	3.2
252476	Female	India	H+Dys	50	NSTEMI	Hypertension	Non Smooker	137	81	11	9	4.4	2.1	2.8	0.5	5.4	3.6	3.2
252475	Female	India	H+Dys	50	NSTEMI	Hypertension	Non Smooker	137	81	11	9	4.4	2.1	2.8	0.5	5.4	3.6	3.2
252247	Female	India	H+Dys	50	NSTEMI	Hypertension	Non Smooker	137	81	11	9	4.4	2.1	2.8	0.9	5.4	3.6	3.3
252246	Female	India	H+Dys	50	NSTEMI	Hypertension	Non Smooker	137	81	11	9	4.4	2.1	2.8	0.5	5.4	3.6	3.2
252245	Female	India	H+Dys	50	NSTEMI	Hypertension	Non Smooker	137	81	11	9	4.4	2.1	2.8	0.5	5.4	3.6	3.2
251803	Female	India	H+Dys	50	NSTEMI	Hypertension	Non Smooker	137	81	11	8	4.4	2.1	2.8	0.5	5.4	3.6	3.2
251802	Female	India	H+Dys	50	NSTEMI	Hypertension	Non Smooker	137	81	11	8	4.4	2.1	2.8	0.5	5.4	3.6	3.2
251382	Female	India	H+Dys	50	NSTEMI	Hypertension	Non Smooker	137	81	11	9	4.4	2.1	2.8	0.9	5.4	3.6	3.3
251381	Female	India	H+Dys	50	NSTEMI	Hypertension	Non Smooker	137	81	11	9	4.4	2.1	2.8	0.9	5.4	3.6	3.3
237884	Female	India	H+Dys	50	NSTEMI	Hypertension	Non Smooker	137	81	11	9	4.4	2.1	2.8	0.5	5.4	3.6	3.2
237883	Female	India	H+Dys	50	NSTEMI	Hypertension	Non Smooker	137	81	11	9	4.4	2.1	2.8	0.5	5.4	3.6	3.2
237882	Female	India	H+Dys	50	NSTEMI	Hypertension	Non Smooker	137	81	11	9	4.4	2.1	2.8	0.5	5.4	3.6	3.2
237881	Female	India	H+Dys	50	NSTEMI	Hypertension	Non Smooker	137	81	11	9	4.4	2.1	2.8	0.5	5.4	3.6	3.2
237880	Female	India	H+Dys	50	NSTEMI	Hypertension	Non Smooker	137	81	11	9	4.4	2.1	2.8	0.5	5.4	3.6	3.3
237879	Female	India	H+Dys	50	NSTEMI	Hypertension	Non Smooker	137	81	11	9	4.4	2.1	2.8	0.5	5.4	3.6	3.2
237878	Female	India	H+Dys	50	NSTEMI	Hypertension	Non Smooker	137	81	11	9	4.4	2.1	2.8	0.5	5.4	3.6	3.2
237877	Female	India	H+Dys	50	NSTEMI	Hypertension	Non Smooker	137	81	11	9	4.4	2.1	2.8	0.5	5.4	3.6	3.2
237865	Female	India	H+Dys	50	NSTEMI	Hypertension	Non Smooker	137	81	11	9	4.4	2.1	2.8	0.5	5.4	3.6	3.3
237864	Female	India	H+Dys	50	NSTEMI	Hypertension	Non Smooker	137	81	11	9	4.4	2.1	2.8	0.5	5.4	3.6	3.3
237863	Female	India	H+Dys	50	NSTEMI	Hypertension	Non Smooker	137	81	11	9	4.4	2.1	2.8	0.5	5.4	3.6	3.3
237859	Female	India	H+Dys	50	NSTEMI	Hypertension	Non Smooker	137	81	11	9	4.4	2.1	2.8	0.5	5.4	3.6	3.2
237858	Female	India	H+Dys	50	NSTEMI	Hypertension	Non Smooker	137	81	11	9	4.4	2.1	2.8	0.5	5.4	3.6	3.2
237857	Female	India	H+Dys	50	NSTEMI	Hypertension	Non Smooker	137	81	11	9	4.4	2.1	2.8	0.5	5.4	3.6	3.2
237850	Female	India	H+Dys	50	NSTEMI	Hypertension	Non Smooker	138	81	11	9	4.4	2.1	2.8	0.9	5.4	3.6	3.3
237849	Female	India	H+Dys	50	NSTEMI	Hypertension	Non Smooker	138	81	11	9	4.4	2.1	2.8	0.9	5.4	3.6	3.3
237848	Female	India	H+Dys	50	NSTEMI	Hypertension	Non Smooker	138	81	11	9	4.4	2.1	2.8	0.9	5.4	3.6	3.3
237847	Female	India	H+Dys	50	NSTEMI	Hypertension	Non Smooker	138	81	11	9	4.4	2.1	2.8	0.9	5.4	3.6	3.3
237840	Female	India	H+Dys	50	NSTEMI	Hypertension	Non Smooker	137	81	11	9	4.4	2.1	2.8	0.9	5.4	3.6	3.3
237839	Female	India	H+Dys	50	NSTEMI	Hypertension	Non Smooker	137	81	11	9	4.4	2.1	2.8	0.9	5.4	3.6	3.3
237838	Female	India	H+Dys	50	NSTEMI	Hypertension	Non Smooker	137	81	11	9	4.4	2.1	2.8	0.9	5.4	3.6	3.3
237837	Female	India	H+Dys	50	NSTEMI	Hypertension	Non Smooker	137	81	11	9	4.4	2.1	2.8	0.9	5.4	3.6	3.3
237836	Female	India	H+Dys	50	NSTEMI	Hypertension	Non Smooker	137	81	11	9	4.4	2.1	2.8	0.9	5.4	3.6	3.3
237835	Female	India	H+Dys	50	NSTEMI	Hypertension	Non Smooker	137	81	11	9	4.4	2.1	2.8	0.9	5.4	3.6	3.3
237834	Female	India	H+Dys	50	NSTEMI	Hypertension	Non Smooker	137	81	11	9	4.4	2.1	2.8	0.9	5.4	3.6	3.3
237813	Female	India	H+Dys	50	NSTEMI	Hypertension	Non Smooker	137	81	11	9	4.4	2.1	2.8	0.5	5.4	3.6	3.3
237812	Female	India	H+Dys	50	NSTEMI	Hypertension	Non Smooker	137	81	11	9	4.4	2.1	2.8	0.5	5.4	3.6	3.3
237811	Female	India	H+Dys	50	NSTEMI	Hypertension	Non Smooker	137	81	11	9	4.4	2.1	2.8	0.5	5.4	3.6	3.3
237810	Female	India	H+Dys	50	NSTEMI	Hypertension	Non Smooker	137	81	11	8	4.4	2.1	2.8	0.5	5.4	3.6	3.2
237809	Female	India	H+Dys	50	NSTEMI	Hypertension	Non Smooker	137	81	11	8	4.4	2.1	2.8	0.5	5.4	3.6	3.2
237808	Female	India	H+Dys	50	NSTEMI	Hypertension	Non Smooker	137	81	11	8	4.4	2.1	2.8	0.5	5.4	3.6	3.2
237807	Female	India	H+Dys	50	NSTEMI	Hypertension	Non Smooker	137	81	11	8	4.4	2.1	2.8	0.5	5.4	3.6	3.2
237790	Female	India	H+Dys	50	NSTEMI	Hypertension	Non Smooker	137	81	11	9	4.4	2.1	2.8	0.9	5.4	3.6	3.3
237789	Female	India	H+Dys	50	NSTEMI	Hypertension	Non Smooker	137	81	11	9	4.4	2.1	2.8	0.9	5.4	3.6	3.3
237786	Female	India	H+Dys	50	NSTEMI	Hypertension	Non Smooker	137	81	11	9	4.4	2.1	2.8	0.5	5.4	3.6	3.2
189336	Female	India	H+Dys	50	NSTEMI	Hypertension	Non Smooker	137	81	11	9	4.4	2.1	2.8	0.5	5.4	3.6	3.2
189296	Female	India	H+Dys	50	NSTEMI	Hypertension	Non Smooker	137	81	11	9	4.4	2.1	2.8	0.5	5.4	3.6	3.2
189256	Female	India	H+Dys	50	NSTEMI	Hypertension	Non Smooker	137	81	11	9	4.4	2.1	2.8	0.5	5.4	3.6	3.2
79887	Female	India	H+Dys	50	NSTEMI	Hypertension	Non Smooker	137	81	11	9	4.4	2.1	2.8	0.9	5.4	3.6	3.3
79088	Female	India	H+Dys	50	NSTEMI	Hypertension	Non Smooker	137	81	11	8	4.4	2.1	2.8	0.5	5.4	3.6	3.2
79087	Female	India	H+Dys	50	NSTEMI	Hypertension	Non Smooker	137	81	11	8	4.4	2.1	2.8	0.5	5.4	3.6	3.2
78995	Female	India	H+Dys	50	NSTEMI	Hypertension	Non Smooker	137	81	11	9	4.4	2.1	2.8	0.5	5.4	3.6	3.2
78994	Female	India	H+Dys	50	NSTEMI	Hypertension	Non Smooker	137	81	11	9	4.4	2.1	2.8	0.5	5.4	3.6	3.2
78333	Female	India	H+Dys	50	NSTEMI	Hypertension	Non Smooker	137	81	11	8	4.4	2.1	2.8	0.5	5.4	3.6	3.2
78092	Female	India	H+Dys	50	NSTEMI	Hypertension	Non Smooker	137	81	11	9	4.4	2.1	2.8	0.9	5.4	3.6	3.3
78091	Female	India	H+Dys	50	NSTEMI	Hypertension	Non Smooker	137	81	11	9	4.4	2.1	2.8	0.9	5.4	3.6	3.3
78090	Female	India	H+Dys	50	NSTEMI	Hypertension	Non Smooker	137	81	11	9	4.4	2.1	2.8	0.9	5.4	3.6	3.3
72902	Female	India	H+Dys	50	NSTEMI	Hypertension	Non Smooker	137	81	11	9	4.4	2.1	2.8	0.5	5.4	3.6	3.2
70305	Female	India	H+Dys	50	NSTEMI	Hypertension	Non Smooker	137	81	11	9	4.4	2.1	2.8	0.5	5.4	3.6	3.2
67353	Female	India	H+Dys	50	NSTEMI	Hypertension	Non Smooker	137	81	11	9	4.4	2.1	2.8	0.9	5.4	3.6	3.3
55625	Female	India	H+Dys	50	NSTEMI	Hypertension	Non Smooker	137	81	11	9	4.4	2.1	2.8	0.9	5.4	3.6	3.3
55624	Female	India	H+Dys	50	NSTEMI	Hypertension	Non Smooker	137	81	11	9	4.4	2.1	2.8	0.9	5.4	3.6	3.3
55511	Female	India	H+Dys	50	NSTEMI	Hypertension	Non Smooker	137	81	11	8	4.4	2.1	2.8	0.5	5.4	3.6	3.2
55510	Female	India	H+Dys	50	NSTEMI	Hypertension	Non Smooker	137	81	11	8	4.4	2.1	2.8	0.5	5.4	3.6	3.2
77965847	Female	India	Family History	50	NSTEMI	Hypertension	Non Smooker	138	81	11.5	9	4.6	2.1	2.9	0.9	5.5	3.6	3.3
77965846	Female	India	Family History	50	NSTEMI	Hypertension	Non Smooker	138	81	11.5	9	4.6	2.1	2.9	0.9	5.5	3.6	3.3
77965845	Female	India	Family History	50	NSTEMI	Hypertension	Non Smooker	138	81	11.5	9	4.6	2.1	2.9	0.9	5.5	3.6	3.3
77965838	Female	India	Family History	50	NSTEMI	Hypertension	Non Smooker	138	81	11.5	9	4.6	2.1	2.9	0.9	5.5	3.6	3.3
77965837	Female	India	Family History	50	NSTEMI	Hypertension	Non Smooker	138	81	11.5	9	4.6	2.1	2.9	0.9	5.5	3.6	3.3
77965836	Female	India	Family History	50	NSTEMI	Hypertension	Non Smooker	138	81	11.5	9	4.6	2.1	2.9	0.9	5.5	3.6	3.3
77965821	Female	India	Family History	50	NSTEMI	Hypertension	Non Smooker	138	81	11.5	9	4.6	2.1	2.9	0.9	5.5	3.6	3.3
77965820	Female	India	Family History	50	NSTEMI	Hypertension	Non Smooker	138	81	11.5	9	4.6	2.1	2.9	0.9	5.5	3.6	3.3
77965819	Female	India	Family History	50	NSTEMI	Hypertension	Non Smooker	138	81	11.5	9	4.6	2.1	2.9	0.9	5.5	3.6	3.3
77965818	Female	India	Family History	50	NSTEMI	Hypertension	Non Smooker	138	81	11.5	9	4.6	2.1	2.9	0.9	5.5	3.6	3.3
77965817	Female	India	Family History	50	NSTEMI	Hypertension	Non Smooker	138	81	11.5	9	4.6	2.1	2.9	0.9	5.5	3.6	3.3
77965816	Female	India	Family History	50	NSTEMI	Hypertension	Non Smooker	138	81	11.5	9	4.6	2.1	2.9	0.9	5.5	3.6	3.3
77965815	Female	India	Family History	50	NSTEMI	Hypertension	Non Smooker	138	81	11.5	9	4.6	2.1	2.9	0.9	5.5	3.6	3.3
77965814	Female	India	Family History	50	NSTEMI	Hypertension	Non Smooker	138	81	11.5	9	4.6	2.1	2.9	0.9	5.5	3.6	3.3
62930341	Female	India	H+Dys	50	NSTEMI	Hypertension	Non Smooker	138	81	11.5	9	4.4	2.1	2.8	0.9	5.4	3.6	3.3
62930340	Female	India	H+Dys	50	NSTEMI	Hypertension	Non Smooker	138	81	11.5	9	4.4	2.1	2.8	0.9	5.4	3.6	3.3
62930339	Female	India	H+Dys	50	NSTEMI	Hypertension	Non Smooker	138	81	11.5	9	4.4	2.1	2.8	0.9	5.4	3.6	3.3
62930338	Female	India	H+Dys	50	NSTEMI	Hypertension	Non Smooker	138	81	11.5	9	4.4	2.1	2.8	0.9	5.4	3.6	3.3
62930337	Female	India	H+Dys	50	NSTEMI	Hypertension	Non Smooker	138	81	11.5	9	4.4	2.1	2.8	0.9	5.4	3.6	3.3
62930336	Female	India	H+Dys	50	NSTEMI	Hypertension	Non Smooker	138	81	11.5	9	4.4	2.1	2.8	0.9	5.4	3.6	3.3
62930335	Female	India	H+Dys	50	NSTEMI	Hypertension	Non Smooker	138	81	11.5	9	4.4	2.1	2.8	0.9	5.4	3.6	3.3
62930334	Female	India	H+Dys	50	NSTEMI	Hypertension	Non Smooker	138	81	11.5	9	4.4	2.1	2.8	0.9	5.4	3.6	3.3
62930333	Female	India	H+Dys	50	NSTEMI	Hypertension	Non Smooker	138	81	11.5	9	4.4	2.1	2.8	0.9	5.4	3.6	3.3
62930332	Female	India	H+Dys	50	NSTEMI	Hypertension	Non Smooker	138	81	11.5	9	4.4	2.1	2.8	0.9	5.4	3.6	3.3
62930331	Female	India	H+Dys	50	NSTEMI	Hypertension	Non Smooker	138	81	11.5	9	4.4	2.1	2.8	0.9	5.4	3.6	3.3
62930330	Female	India	H+Dys	50	NSTEMI	Hypertension	Non Smooker	138	81	11.5	9	4.4	2.1	2.8	0.9	5.4	3.6	3.3
62930329	Female	India	H+Dys	50	NSTEMI	Hypertension	Non Smooker	138	81	11.5	9	4.4	2.1	2.8	0.9	5.4	3.6	3.3
62930328	Female	India	H+Dys	50	NSTEMI	Hypertension	Non Smooker	138	81	11.5	9	4.4	2.1	2.8	0.9	5.4	3.6	3.3
62930327	Female	India	H+Dys	50	NSTEMI	Hypertension	Non Smooker	138	81	11.5	9	4.4	2.1	2.8	0.9	5.4	3.6	3.3
62930326	Female	India	H+Dys	50	NSTEMI	Hypertension	Non Smooker	138	81	11.5	9	4.4	2.1	2.8	0.9	5.4	3.6	3.3
62930325	Female	India	H+Dys	50	NSTEMI	Hypertension	Non Smooker	138	81	11.5	9	4.4	2.1	2.8	0.9	5.4	3.6	3.3
62930324	Female	India	H+Dys	50	NSTEMI	Hypertension	Non Smooker	138	81	11.5	9	4.4	2.1	2.8	0.9	5.4	3.6	3.3
62930323	Female	India	H+Dys	50	NSTEMI	Hypertension	Non Smooker	138	81	11.5	9	4.4	2.1	2.8	0.9	5.4	3.6	3.3
62930322	Female	India	H+Dys	50	NSTEMI	Hypertension	Non Smooker	138	81	11.5	9	4.4	2.1	2.8	0.9	5.4	3.6	3.3
62930321	Female	India	H+Dys	50	NSTEMI	Hypertension	Non Smooker	138	81	11.5	9	4.4	2.1	2.8	0.9	5.4	3.6	3.3
62930320	Female	India	H+Dys	50	NSTEMI	Hypertension	Non Smooker	138	81	11.5	9	4.4	2.1	2.8	0.9	5.4	3.6	3.3
62930319	Female	India	H+Dys	50	NSTEMI	Hypertension	Non Smooker	138	81	11.5	9	4.4	2.1	2.8	0.9	5.4	3.6	3.3
62930318	Female	India	H+Dys	50	NSTEMI	Hypertension	Non Smooker	138	81	11.5	9	4.4	2.1	2.8	0.9	5.4	3.6	3.3
62930317	Female	India	H+Dys	50	NSTEMI	Hypertension	Non Smooker	138	81	11.5	9	4.4	2.1	2.8	0.9	5.4	3.6	3.3
62930316	Female	India	H+Dys	50	NSTEMI	Hypertension	Non Smooker	138	81	11.5	9	4.4	2.1	2.8	0.9	5.4	3.6	3.3
62930315	Female	India	H+Dys	50	NSTEMI	Hypertension	Non Smooker	138	81	11.5	9	4.4	2.1	2.8	0.9	5.4	3.6	3.3
62930314	Female	India	H+Dys	50	NSTEMI	Hypertension	Non Smooker	138	81	11.5	9	4.4	2.1	2.8	0.9	5.4	3.6	3.3
62930313	Female	India	H+Dys	50	NSTEMI	Hypertension	Non Smooker	138	81	11.5	9	4.4	2.1	2.8	0.9	5.4	3.6	3.3
62930312	Female	India	H+Dys	50	NSTEMI	Hypertension	Non Smooker	138	81	11.5	9	4.4	2.1	2.8	0.9	5.4	3.6	3.3
62930311	Female	India	H+Dys	50	NSTEMI	Hypertension	Non Smooker	138	81	11.5	9	4.4	2.1	2.8	0.9	5.4	3.6	3.3
62930310	Female	India	H+Dys	50	NSTEMI	Hypertension	Non Smooker	138	81	11.5	9	4.4	2.1	2.8	0.9	5.4	3.6	3.3
62930245	Female	India	H+Dys	50	NSTEMI	Hypertension	Non Smooker	138	81	11.5	9	4.4	2.1	2.8	0.9	5.4	3.6	3.3
62930244	Female	India	H+Dys	50	NSTEMI	Hypertension	Non Smooker	138	81	11.5	9	4.4	2.1	2.8	0.9	5.4	3.6	3.3
62930243	Female	India	H+Dys	50	NSTEMI	Hypertension	Non Smooker	138	81	11.5	9	4.4	2.1	2.8	0.9	5.4	3.6	3.3
62930242	Female	India	H+Dys	50	NSTEMI	Hypertension	Non Smooker	138	81	11.5	9	4.4	2.1	2.8	0.9	5.4	3.6	3.3
62930241	Female	India	H+Dys	50	NSTEMI	Hypertension	Non Smooker	138	81	11.5	9	4.4	2.1	2.8	0.9	5.4	3.6	3.3
62930240	Female	India	H+Dys	50	NSTEMI	Hypertension	Non Smooker	138	81	11.5	9	4.4	2.1	2.8	0.9	5.4	3.6	3.3
62930239	Female	India	H+Dys	50	NSTEMI	Hypertension	Non Smooker	138	81	11.5	9	4.4	2.1	2.8	0.9	5.4	3.6	3.3
62930238	Female	India	H+Dys	50	NSTEMI	Hypertension	Non Smooker	138	81	11.5	9	4.4	2.1	2.8	0.9	5.4	3.6	3.3
62930237	Female	India	H+Dys	50	NSTEMI	Hypertension	Non Smooker	138	81	11.5	9	4.4	2.1	2.8	0.9	5.4	3.6	3.3
62930236	Female	India	H+Dys	50	NSTEMI	Hypertension	Non Smooker	138	81	11.5	9	4.4	2.1	2.8	0.9	5.4	3.6	3.3
62930235	Female	India	H+Dys	50	NSTEMI	Hypertension	Non Smooker	138	81	11.5	9	4.4	2.1	2.8	0.9	5.4	3.6	3.3
62930234	Female	India	H+Dys	50	NSTEMI	Hypertension	Non Smooker	138	81	11.5	9	4.4	2.1	2.8	0.9	5.4	3.6	3.3
62930233	Female	India	H+Dys	50	NSTEMI	Hypertension	Non Smooker	138	81	11.5	9	4.4	2.1	2.8	0.9	5.4	3.6	3.3
62930232	Female	India	H+Dys	50	NSTEMI	Hypertension	Non Smooker	138	81	11.5	9	4.4	2.1	2.8	0.9	5.4	3.6	3.3
62930231	Female	India	H+Dys	50	NSTEMI	Hypertension	Non Smooker	138	81	11.5	9	4.4	2.1	2.8	0.9	5.4	3.6	3.3
62930230	Female	India	H+Dys	50	NSTEMI	Hypertension	Non Smooker	138	81	11.5	9	4.4	2.1	2.8	0.9	5.4	3.6	3.3
62930229	Female	India	H+Dys	50	NSTEMI	Hypertension	Non Smooker	138	81	11.5	9	4.4	2.1	2.8	0.9	5.4	3.6	3.3
62930228	Female	India	H+Dys	50	NSTEMI	Hypertension	Non Smooker	138	81	11.5	9	4.4	2.1	2.8	0.9	5.4	3.6	3.3
62930227	Female	India	H+Dys	50	NSTEMI	Hypertension	Non Smooker	138	81	11.5	9	4.4	2.1	2.8	0.9	5.4	3.6	3.3
62930226	Female	India	H+Dys	50	NSTEMI	Hypertension	Non Smooker	138	81	11.5	9	4.4	2.1	2.8	0.9	5.4	3.6	3.3
62930225	Female	India	H+Dys	50	NSTEMI	Hypertension	Non Smooker	138	81	11.5	9	4.4	2.1	2.8	0.9	5.4	3.6	3.3
62930224	Female	India	H+Dys	50	NSTEMI	Hypertension	Non Smooker	138	81	11.5	9	4.4	2.1	2.8	0.9	5.4	3.6	3.3
62930223	Female	India	H+Dys	50	NSTEMI	Hypertension	Non Smooker	138	81	11.5	9	4.4	2.1	2.8	0.9	5.4	3.6	3.3
62930222	Female	India	H+Dys	50	NSTEMI	Hypertension	Non Smooker	138	81	11.5	9	4.4	2.1	2.8	0.9	5.4	3.6	3.3
62930221	Female	India	H+Dys	50	NSTEMI	Hypertension	Non Smooker	138	81	11.5	9	4.4	2.1	2.8	0.9	5.4	3.6	3.3
62930172	Female	India	H+Dys	50	NSTEMI	Hypertension	Non Smooker	138	81	11.5	9	4.4	2.1	2.8	0.9	5.5	3.6	3.3
62930171	Female	India	H+Dys	50	NSTEMI	Hypertension	Non Smooker	138	81	11.5	9	4.4	2.1	2.8	0.9	5.5	3.6	3.3
62930170	Female	India	H+Dys	50	NSTEMI	Hypertension	Non Smooker	138	81	11.5	9	4.4	2.1	2.8	0.9	5.5	3.6	3.3
62930169	Female	India	H+Dys	50	NSTEMI	Hypertension	Non Smooker	138	81	11.5	9	4.4	2.1	2.8	0.9	5.5	3.6	3.3
62930168	Female	India	H+Dys	50	NSTEMI	Hypertension	Non Smooker	138	81	11.5	9	4.4	2.1	2.8	0.9	5.5	3.6	3.3
62930167	Female	India	H+Dys	50	NSTEMI	Hypertension	Non Smooker	138	81	11.5	9	4.4	2.1	2.8	0.9	5.5	3.6	3.3
62930166	Female	India	H+Dys	50	NSTEMI	Hypertension	Non Smooker	138	81	11.5	9	4.4	2.1	2.8	0.9	5.4	3.6	3.3
62930165	Female	India	H+Dys	50	NSTEMI	Hypertension	Non Smooker	138	81	11.5	9	4.4	2.1	2.8	0.9	5.4	3.6	3.3
62930164	Female	India	H+Dys	50	NSTEMI	Hypertension	Non Smooker	138	81	11.5	9	4.4	2.1	2.8	0.9	5.4	3.6	3.3
62930163	Female	India	H+Dys	50	NSTEMI	Hypertension	Non Smooker	138	81	11.5	9	4.4	2.1	2.8	0.9	5.4	3.6	3.3
62930162	Female	India	H+Dys	50	NSTEMI	Hypertension	Non Smooker	138	81	11.5	9	4.4	2.1	2.8	0.9	5.4	3.6	3.3
62930161	Female	India	H+Dys	50	NSTEMI	Hypertension	Non Smooker	138	81	11.5	9	4.4	2.1	2.8	0.9	5.4	3.6	3.3
62930160	Female	India	H+Dys	50	NSTEMI	Hypertension	Non Smooker	138	81	11.5	9	4.4	2.1	2.8	0.9	5.4	3.6	3.3
62930151	Female	India	H+Dys	50	NSTEMI	Hypertension	Non Smooker	138	81	11.5	9	4.4	2.1	2.8	0.9	5.5	3.6	3.3
62930150	Female	India	H+Dys	50	NSTEMI	Hypertension	Non Smooker	138	81	11.5	9	4.4	2.1	2.8	0.9	5.5	3.6	3.3
62930149	Female	India	H+Dys	50	NSTEMI	Hypertension	Non Smooker	138	81	11.5	9	4.4	2.1	2.8	0.9	5.5	3.6	3.3
62930148	Female	India	H+Dys	50	NSTEMI	Hypertension	Non Smooker	138	81	11.5	9	4.4	2.1	2.8	0.9	5.5	3.6	3.3
62930147	Female	India	H+Dys	50	NSTEMI	Hypertension	Non Smooker	138	81	11.5	9	4.4	2.1	2.8	0.9	5.5	3.6	3.3
62930146	Female	India	H+Dys	50	NSTEMI	Hypertension	Non Smooker	138	81	11.5	9	4.4	2.1	2.8	0.9	5.5	3.6	3.3
62930145	Female	India	H+Dys	50	NSTEMI	Hypertension	Non Smooker	138	81	11.5	9	4.4	2.1	2.8	0.9	5.5	3.6	3.3
62930144	Female	India	H+Dys	50	NSTEMI	Hypertension	Non Smooker	138	81	11.5	9	4.4	2.1	2.8	0.9	5.5	3.6	3.3
62930143	Female	India	H+Dys	50	NSTEMI	Hypertension	Non Smooker	138	81	11.5	9	4.4	2.1	2.8	0.9	5.5	3.6	3.3
62930142	Female	India	H+Dys	50	NSTEMI	Hypertension	Non Smooker	138	81	11.5	9	4.4	2.1	2.8	0.9	5.5	3.6	3.3
62930141	Female	India	H+Dys	50	NSTEMI	Hypertension	Non Smooker	138	81	11.5	9	4.4	2.1	2.8	0.9	5.5	3.6	3.3
62930140	Female	India	H+Dys	50	NSTEMI	Hypertension	Non Smooker	138	81	11.5	9	4.4	2.1	2.8	0.9	5.5	3.6	3.3
62930139	Female	India	H+Dys	50	NSTEMI	Hypertension	Non Smooker	138	81	11.5	9	4.4	2.1	2.8	0.9	5.5	3.6	3.3
62930138	Female	India	H+Dys	50	NSTEMI	Hypertension	Non Smooker	138	81	11.5	9	4.4	2.1	2.8	0.9	5.5	3.6	3.3
62930137	Female	India	H+Dys	50	NSTEMI	Hypertension	Non Smooker	138	81	11.5	9	4.4	2.1	2.8	0.9	5.5	3.6	3.3
62930136	Female	India	H+Dys	50	NSTEMI	Hypertension	Non Smooker	138	81	11.5	9	4.4	2.1	2.8	0.9	5.5	3.6	3.3
62930135	Female	India	H+Dys	50	NSTEMI	Hypertension	Non Smooker	138	81	11.5	9	4.4	2.1	2.8	0.9	5.5	3.6	3.3
62930134	Female	India	H+Dys	50	NSTEMI	Hypertension	Non Smooker	138	81	11.5	9	4.4	2.1	2.8	0.9	5.5	3.6	3.3
62930133	Female	India	H+Dys	50	NSTEMI	Hypertension	Non Smooker	138	81	11.5	9	4.4	2.1	2.8	0.9	5.5	3.6	3.3
62930132	Female	India	H+Dys	50	NSTEMI	Hypertension	Non Smooker	138	81	11.5	9	4.4	2.1	2.8	0.9	5.5	3.6	3.3
62930131	Female	India	H+Dys	50	NSTEMI	Hypertension	Non Smooker	138	81	11.5	9	4.4	2.1	2.8	0.9	5.5	3.6	3.3
62930130	Female	India	H+Dys	50	NSTEMI	Hypertension	Non Smooker	138	81	11.5	9	4.4	2.1	2.8	0.9	5.5	3.6	3.3
62930129	Female	India	H+Dys	50	NSTEMI	Hypertension	Non Smooker	138	81	11.5	9	4.4	2.1	2.8	0.9	5.5	3.6	3.3
62930128	Female	India	H+Dys	50	NSTEMI	Hypertension	Non Smooker	138	81	11.5	9	4.4	2.1	2.8	0.9	5.5	3.6	3.3
62930059	Female	India	H+Dys	50	NSTEMI	Hypertension	Non Smooker	138	81	11.5	9	4.4	2.1	2.8	0.9	5.4	3.6	3.3
62930058	Female	India	H+Dys	50	NSTEMI	Hypertension	Non Smooker	138	81	11.5	9	4.4	2.1	2.8	0.9	5.4	3.6	3.3
62930057	Female	India	H+Dys	50	NSTEMI	Hypertension	Non Smooker	138	81	11.5	9	4.4	2.1	2.8	0.9	5.4	3.6	3.3
62930056	Female	India	H+Dys	50	NSTEMI	Hypertension	Non Smooker	138	81	11.5	9	4.4	2.1	2.8	0.9	5.4	3.6	3.3
62930055	Female	India	H+Dys	50	NSTEMI	Hypertension	Non Smooker	138	81	11.5	9	4.4	2.1	2.8	0.9	5.4	3.6	3.3
62930052	Female	India	H+Dys	50	NSTEMI	Hypertension	Non Smooker	138	81	11.5	9	4.4	2.1	2.8	0.9	5.4	3.6	3.3
62930051	Female	India	H+Dys	50	NSTEMI	Hypertension	Non Smooker	138	81	11.5	9	4.4	2.1	2.8	0.9	5.4	3.6	3.3
62930044	Female	India	H+Dys	50	NSTEMI	Hypertension	Non Smooker	138	81	11.5	9	4.4	2.1	2.8	0.9	5.4	3.6	3.3
62930043	Female	India	H+Dys	50	NSTEMI	Hypertension	Non Smooker	138	81	11.5	9	4.4	2.1	2.8	0.9	5.4	3.6	3.3
62930042	Female	India	H+Dys	50	NSTEMI	Hypertension	Non Smooker	138	81	11.5	9	4.4	2.1	2.8	0.9	5.4	3.6	3.3
62930038	Female	India	Family History	50	NSTEMI	Hypertension	Non Smooker	138	81	11.5	9	4.4	2.1	2.8	0.9	5.5	3.6	3.3
62930037	Female	India	Family History	50	NSTEMI	Hypertension	Non Smooker	138	81	11.5	9	4.4	2.1	2.8	0.9	5.5	3.6	3.3
62930036	Female	India	H+Dys	50	NSTEMI	Hypertension	Non Smooker	138	81	11.5	9	4.4	2.1	2.8	0.9	5.4	3.6	3.3
62930035	Female	India	H+Dys	50	NSTEMI	Hypertension	Non Smooker	138	81	11.5	9	4.4	2.1	2.8	0.9	5.4	3.6	3.3
62930034	Female	India	H+Dys	50	NSTEMI	Hypertension	Non Smooker	138	81	11.5	9	4.4	2.1	2.8	0.9	5.4	3.6	3.3
62929961	Female	India	Family History	50	NSTEMI	Hypertension	Non Smooker	138	81	11.5	9	4.4	2.1	2.8	0.9	5.5	3.6	3.3
62929960	Female	India	Family History	50	NSTEMI	Hypertension	Non Smooker	138	81	11.5	9	4.4	2.1	2.8	0.9	5.5	3.6	3.3
62929941	Female	India	H+Dys	50	NSTEMI	Hypertension	Non Smooker	138	81	11.5	9	4.4	2.1	2.8	0.9	5.5	3.6	3.3
62929940	Female	India	H+Dys	50	NSTEMI	Hypertension	Non Smooker	138	81	11.5	9	4.4	2.1	2.8	0.9	5.5	3.6	3.3
62929936	Female	India	H+Dys	50	NSTEMI	Hypertension	Non Smooker	138	81	11.5	9	4.4	2.1	2.8	0.9	5.4	3.6	3.3
62929935	Female	India	H+Dys	50	NSTEMI	Hypertension	Non Smooker	138	81	11.5	9	4.4	2.1	2.8	0.9	5.4	3.6	3.3
62929928	Female	India	H+Dys	50	NSTEMI	Hypertension	Non Smooker	138	81	11.5	9	4.4	2.1	2.8	0.9	5.4	3.6	3.3
62929927	Female	India	H+Dys	50	NSTEMI	Hypertension	Non Smooker	138	81	11.5	9	4.4	2.1	2.8	0.9	5.4	3.6	3.3
62929926	Female	India	Family History	50	NSTEMI	Hypertension	Non Smooker	138	81	11.5	9	4.4	2.1	2.8	0.9	5.5	3.6	3.3
62929917	Female	India	H+Dys	50	NSTEMI	Hypertension	Non Smooker	138	81	11.5	9	4.4	2.1	2.8	0.9	5.5	3.6	3.3
62929916	Female	India	H+Dys	50	NSTEMI	Hypertension	Non Smooker	138	81	11.5	9	4.4	2.1	2.8	0.9	5.5	3.6	3.3
62929907	Female	India	H+Dys	50	NSTEMI	Hypertension	Non Smooker	138	81	11.5	9	4.4	2.1	2.8	0.9	5.4	3.6	3.3
62929906	Female	India	H+Dys	50	NSTEMI	Hypertension	Non Smooker	138	81	11.5	9	4.4	2.1	2.8	0.9	5.4	3.6	3.3
62929898	Female	India	Family History	50	NSTEMI	Hypertension	Non Smooker	138	81	11.5	9	4.4	2.1	2.8	0.9	5.5	3.6	3.3
62929895	Female	India	H+Dys	50	NSTEMI	Hypertension	Non Smooker	138	81	11.5	9	4.4	2.1	2.8	0.9	5.4	3.6	3.3
62929894	Female	India	H+Dys	50	NSTEMI	Hypertension	Non Smooker	138	81	11.5	9	4.4	2.1	2.8	0.9	5.4	3.6	3.3
62929893	Female	India	H+Dys	50	NSTEMI	Hypertension	Non Smooker	138	81	11.5	9	4.4	2.1	2.8	0.9	5.4	3.6	3.3
62929889	Female	India	H+Dys	50	NSTEMI	Hypertension	Non Smooker	138	81	11.5	9	4.4	2.1	2.8	0.9	5.4	3.6	3.3
62929888	Female	India	H+Dys	50	NSTEMI	Hypertension	Non Smooker	138	81	11.5	9	4.4	2.1	2.8	0.9	5.4	3.6	3.3
62929883	Female	India	H+Dys	50	NSTEMI	Hypertension	Non Smooker	138	81	11.5	9	4.4	2.1	2.8	0.9	5.4	3.6	3.3
62929882	Female	India	H+Dys	50	NSTEMI	Hypertension	Non Smooker	138	81	11.5	9	4.4	2.1	2.8	0.9	5.4	3.6	3.3
62929876	Female	India	H+Dys	50	NSTEMI	Hypertension	Non Smooker	138	81	11.5	9	4.4	2.1	2.8	0.9	5.4	3.6	3.3
62929875	Female	India	H+Dys	50	NSTEMI	Hypertension	Non Smooker	138	81	11.5	9	4.4	2.1	2.8	0.9	5.4	3.6	3.3
62929870	Female	India	H+Dys	50	NSTEMI	Hypertension	Non Smooker	138	81	11.5	9	4.4	2.1	2.8	0.9	5.5	3.6	3.3
62929869	Female	India	H+Dys	50	NSTEMI	Hypertension	Non Smooker	138	81	11.5	9	4.4	2.1	2.8	0.9	5.5	3.6	3.3
62929861	Female	India	Family History	50	NSTEMI	Hypertension	Non Smooker	138	81	11.5	9	4.4	2.1	2.8	0.9	5.5	3.6	3.3
62929860	Female	India	Family History	50	NSTEMI	Hypertension	Non Smooker	138	81	11.5	9	4.4	2.1	2.8	0.9	5.5	3.6	3.3
62929854	Female	India	H+Dys	50	NSTEMI	Hypertension	Non Smooker	138	81	11.5	9	4.4	2.1	2.8	0.9	5.5	3.6	3.3
62929853	Female	India	H+Dys	50	NSTEMI	Hypertension	Non Smooker	138	81	11.5	9	4.4	2.1	2.8	0.9	5.5	3.6	3.3
62929850	Female	India	H+Dys	50	NSTEMI	Hypertension	Non Smooker	138	81	11.5	9	4.4	2.1	2.8	0.9	5.4	3.6	3.3
62929849	Female	India	H+Dys	50	NSTEMI	Hypertension	Non Smooker	138	81	11.5	9	4.4	2.1	2.8	0.9	5.4	3.6	3.3
62929848	Female	India	H+Dys	50	NSTEMI	Hypertension	Non Smooker	138	81	11.5	9	4.4	2.1	2.8	0.9	5.4	3.6	3.3
62929833	Female	India	H+Dys	50	NSTEMI	Hypertension	Non Smooker	138	81	11.5	9	4.4	2.1	2.8	0.9	5.4	3.6	3.3
62929832	Female	India	H+Dys	50	NSTEMI	Hypertension	Non Smooker	138	81	11.5	9	4.4	2.1	2.8	0.9	5.4	3.6	3.3
62929831	Female	India	H+Dys	50	NSTEMI	Hypertension	Non Smooker	138	81	11.5	9	4.4	2.1	2.8	0.9	5.4	3.6	3.3
62929819	Female	India	Family History	50	NSTEMI	Hypertension	Non Smooker	138	81	11.5	9	4.4	2.1	2.8	0.9	5.5	3.6	3.3
62929818	Female	India	Family History	50	NSTEMI	Hypertension	Non Smooker	138	81	11.5	9	4.4	2.1	2.8	0.9	5.5	3.6	3.3
62929817	Female	India	Family History	50	NSTEMI	Hypertension	Non Smooker	138	81	11.5	9	4.4	2.1	2.8	0.9	5.5	3.6	3.3
62929816	Female	India	Family History	50	NSTEMI	Hypertension	Non Smooker	138	81	11.5	9	4.4	2.1	2.8	0.9	5.5	3.6	3.3
62929815	Female	India	Family History	50	NSTEMI	Hypertension	Non Smooker	138	81	11.5	9	4.4	2.1	2.8	0.9	5.5	3.6	3.3
62929814	Female	India	Family History	50	NSTEMI	Hypertension	Non Smooker	138	81	11.5	9	4.4	2.1	2.8	0.9	5.5	3.6	3.3
62929813	Female	India	Family History	50	NSTEMI	Hypertension	Non Smooker	138	81	11.5	9	4.4	2.1	2.8	0.9	5.5	3.6	3.3
62929812	Female	India	H+Dys	50	NSTEMI	Hypertension	Non Smooker	138	81	11.5	9	4.4	2.1	2.8	0.9	5.4	3.6	3.3
62929811	Female	India	H+Dys	50	NSTEMI	Hypertension	Non Smooker	138	81	11.5	9	4.4	2.1	2.8	0.9	5.4	3.6	3.3
62929810	Female	India	H+Dys	50	NSTEMI	Hypertension	Non Smooker	138	81	11.5	9	4.4	2.1	2.8	0.9	5.4	3.6	3.3
46274921	Female	India	Family History	50	NSTEMI	Hypertension	Non Smooker	138	81	11.5	9	4.4	2.1	2.9	0.9	5.5	3.6	3.3
46274920	Female	India	Family History	50	NSTEMI	Hypertension	Non Smooker	138	81	11.5	9	4.4	2.1	2.9	0.9	5.5	3.6	3.3
46274919	Female	India	Family History	50	NSTEMI	Hypertension	Non Smooker	138	81	11.5	9	4.4	2.1	2.9	0.9	5.5	3.6	3.3
46274918	Female	India	Family History	50	NSTEMI	Hypertension	Non Smooker	138	81	11.5	9	4.4	2.1	2.9	0.9	5.5	3.6	3.3
46274917	Female	India	Family History	50	NSTEMI	Hypertension	Non Smooker	138	81	11.5	9	4.4	2.1	2.9	0.9	5.5	3.6	3.3
46274916	Female	India	Family History	50	NSTEMI	Hypertension	Non Smooker	138	81	11.5	9	4.4	2.1	2.9	0.9	5.5	3.6	3.3
46274915	Female	India	Family History	50	NSTEMI	Hypertension	Non Smooker	138	81	11.5	9	4.4	2.1	2.9	0.9	5.5	3.6	3.3
46274914	Female	India	Family History	50	NSTEMI	Hypertension	Non Smooker	138	81	11.5	9	4.4	2.1	2.9	0.9	5.5	3.6	3.3
46274913	Female	India	Family History	50	NSTEMI	Hypertension	Non Smooker	138	81	11.5	9	4.4	2.1	2.9	0.9	5.5	3.6	3.3
46274912	Female	India	Family History	50	NSTEMI	Hypertension	Non Smooker	138	81	11.5	9	4.4	2.1	2.9	0.9	5.5	3.6	3.3
46274911	Female	India	Family History	50	NSTEMI	Hypertension	Non Smooker	138	81	11.5	9	4.4	2.1	2.9	0.9	5.5	3.6	3.3
46274910	Female	India	Family History	50	NSTEMI	Hypertension	Non Smooker	138	81	11.5	9	4.4	2.1	2.9	0.9	5.5	3.6	3.3
46274909	Female	India	Family History	50	NSTEMI	Hypertension	Non Smooker	138	81	11.5	9	4.4	2.1	2.9	0.9	5.5	3.6	3.3
46274908	Female	India	Family History	50	NSTEMI	Hypertension	Non Smooker	138	81	11.5	9	4.4	2.1	2.9	0.9	5.5	3.6	3.3
46274907	Female	India	Family History	50	NSTEMI	Hypertension	Non Smooker	138	81	11.5	9	4.4	2.1	2.9	0.9	5.5	3.6	3.3
46274906	Female	India	Family History	50	NSTEMI	Hypertension	Non Smooker	138	81	11.5	9	4.4	2.1	2.9	0.9	5.5	3.6	3.3
46274905	Female	India	Family History	50	NSTEMI	Hypertension	Non Smooker	138	81	11.5	9	4.4	2.1	2.9	0.9	5.5	3.6	3.3
46274904	Female	India	Family History	50	NSTEMI	Hypertension	Non Smooker	138	81	11.5	9	4.4	2.1	2.9	0.9	5.5	3.6	3.3
46274903	Female	India	Family History	50	NSTEMI	Hypertension	Non Smooker	138	81	11.5	9	4.4	2.1	2.9	0.9	5.5	3.6	3.3
46274902	Female	India	Family History	50	NSTEMI	Hypertension	Non Smooker	138	81	11.5	9	4.4	2.1	2.9	0.9	5.5	3.6	3.3
46274901	Female	India	Family History	50	NSTEMI	Hypertension	Non Smooker	138	81	11.5	9	4.4	2.1	2.9	0.9	5.5	3.6	3.3
46274900	Female	India	Family History	50	NSTEMI	Hypertension	Non Smooker	138	81	11.5	9	4.4	2.1	2.9	0.9	5.5	3.6	3.3
46274899	Female	India	Family History	50	NSTEMI	Hypertension	Non Smooker	138	81	11.5	9	4.4	2.1	2.9	0.9	5.5	3.6	3.3
46274898	Female	India	Family History	50	NSTEMI	Hypertension	Non Smooker	138	81	11.5	9	4.4	2.1	2.9	0.9	5.5	3.6	3.3
46274897	Female	India	Family History	50	NSTEMI	Hypertension	Non Smooker	138	81	11.5	9	4.4	2.1	2.9	0.9	5.5	3.6	3.3
46274896	Female	India	Family History	50	NSTEMI	Hypertension	Non Smooker	138	81	11.5	9	4.4	2.1	2.9	0.9	5.5	3.6	3.3
46274895	Female	India	Family History	50	NSTEMI	Hypertension	Non Smooker	138	81	11.5	9	4.4	2.1	2.9	0.9	5.5	3.6	3.3
46274894	Female	India	Family History	50	NSTEMI	Hypertension	Non Smooker	138	81	11.5	9	4.4	2.1	2.9	0.9	5.5	3.6	3.3
46274893	Female	India	Family History	50	NSTEMI	Hypertension	Non Smooker	138	81	11.5	9	4.4	2.1	2.9	0.9	5.5	3.6	3.3
46274892	Female	India	Family History	50	NSTEMI	Hypertension	Non Smooker	138	81	11.5	9	4.4	2.1	2.9	0.9	5.5	3.6	3.3
46274891	Female	India	Family History	50	NSTEMI	Hypertension	Non Smooker	138	81	11.5	9	4.4	2.1	2.9	0.9	5.5	3.6	3.3
46274890	Female	India	Family History	50	NSTEMI	Hypertension	Non Smooker	138	81	11.5	9	4.4	2.1	2.9	0.9	5.5	3.6	3.3
46274889	Female	India	Family History	50	NSTEMI	Hypertension	Non Smooker	138	81	11.5	9	4.4	2.1	2.9	0.9	5.5	3.6	3.3
46274888	Female	India	Family History	50	NSTEMI	Hypertension	Non Smooker	138	81	11.5	9	4.4	2.1	2.9	0.9	5.5	3.6	3.3
46274887	Female	India	Family History	50	NSTEMI	Hypertension	Non Smooker	138	81	11.5	9	4.4	2.1	2.9	0.9	5.5	3.6	3.3
46274886	Female	India	Family History	50	NSTEMI	Hypertension	Non Smooker	138	81	11.5	9	4.4	2.1	2.9	0.9	5.5	3.6	3.3
46274885	Female	India	Family History	50	NSTEMI	Hypertension	Non Smooker	138	81	11.5	9	4.4	2.1	2.9	0.9	5.5	3.6	3.3
46274884	Female	India	Family History	50	NSTEMI	Hypertension	Non Smooker	138	81	11.5	9	4.4	2.1	2.9	0.9	5.5	3.6	3.3
46274883	Female	India	Family History	50	NSTEMI	Hypertension	Non Smooker	138	81	11.5	9	4.4	2.1	2.9	0.9	5.5	3.6	3.3
46274882	Female	India	Family History	50	NSTEMI	Hypertension	Non Smooker	138	81	11.5	9	4.4	2.1	2.9	0.9	5.5	3.6	3.3
46274881	Female	India	Family History	50	NSTEMI	Hypertension	Non Smooker	138	81	11.5	9	4.4	2.1	2.9	0.9	5.5	3.6	3.3
46274880	Female	India	Family History	50	NSTEMI	Hypertension	Non Smooker	138	81	11.5	9	4.4	2.1	2.9	0.9	5.5	3.6	3.3
46274879	Female	India	Family History	50	NSTEMI	Hypertension	Non Smooker	138	81	11.5	9	4.4	2.1	2.9	0.9	5.5	3.6	3.3
46274878	Female	India	Family History	50	NSTEMI	Hypertension	Non Smooker	138	81	11.5	9	4.4	2.1	2.9	0.9	5.5	3.6	3.3
46274877	Female	India	Family History	50	NSTEMI	Hypertension	Non Smooker	138	81	11.5	9	4.4	2.1	2.9	0.9	5.5	3.6	3.3
46274876	Female	India	Family History	50	NSTEMI	Hypertension	Non Smooker	138	81	11.5	9	4.4	2.1	2.9	0.9	5.5	3.6	3.3
46274875	Female	India	Family History	50	NSTEMI	Hypertension	Non Smooker	138	81	11.5	9	4.4	2.1	2.9	0.9	5.5	3.6	3.3
46274874	Female	India	Family History	50	NSTEMI	Hypertension	Non Smooker	138	81	11.5	9	4.4	2.1	2.9	0.9	5.5	3.6	3.3
46274873	Female	India	Family History	50	NSTEMI	Hypertension	Non Smooker	138	81	11.5	9	4.4	2.1	2.9	0.9	5.5	3.6	3.3
46274872	Female	India	Family History	50	NSTEMI	Hypertension	Non Smooker	138	81	11.5	9	4.4	2.1	2.9	0.9	5.5	3.6	3.3
46274871	Female	India	Family History	50	NSTEMI	Hypertension	Non Smooker	138	81	11.5	9	4.4	2.1	2.9	0.9	5.5	3.6	3.3
46274870	Female	India	Family History	50	NSTEMI	Hypertension	Non Smooker	138	81	11.5	9	4.4	2.1	2.9	0.9	5.5	3.6	3.3
46274869	Female	India	Family History	50	NSTEMI	Hypertension	Non Smooker	138	81	11.5	9	4.4	2.1	2.9	0.9	5.5	3.6	3.3
46274652	Female	India	Family History	52	NSTEMI	Hypertension	Non Smooker	138	81	11.5	9	4.6	2.1	2.9	0.9	5.5	3.6	3.3
46274651	Female	India	Family History	52	NSTEMI	Hypertension	Non Smooker	138	81	11.5	9	4.6	2.1	2.9	0.9	5.5	3.6	3.3
46274650	Female	India	Family History	52	NSTEMI	Hypertension	Non Smooker	138	81	11.5	9	4.6	2.1	2.9	0.9	5.5	3.6	3.3
46274649	Female	India	Family History	52	NSTEMI	Hypertension	Non Smooker	138	81	11.5	9	4.6	2.1	2.9	0.9	5.5	3.6	3.3
46274648	Female	India	Family History	52	NSTEMI	Hypertension	Non Smooker	138	81	11.5	9	4.6	2.1	2.9	0.9	5.5	3.6	3.3
46274647	Female	India	Family History	52	NSTEMI	Hypertension	Non Smooker	138	81	11.5	9	4.6	2.1	2.9	0.9	5.5	3.6	3.3
46274646	Female	India	Family History	52	NSTEMI	Hypertension	Non Smooker	138	81	11.5	9	4.6	2.1	2.9	0.9	5.5	3.6	3.3
46274645	Female	India	Family History	52	NSTEMI	Hypertension	Non Smooker	138	81	11.5	9	4.6	2.1	2.9	0.9	5.5	3.6	3.3
46274589	Female	India	Family History	52	NSTEMI	Hypertension	Non Smooker	138	81	11.5	9	4.6	2.1	2.9	0.9	5.5	3.6	3.3
46274588	Female	India	Family History	52	NSTEMI	Hypertension	Non Smooker	138	81	11.5	9	4.6	2.1	2.9	0.9	5.5	3.6	3.3
46274587	Female	India	Family History	52	NSTEMI	Hypertension	Non Smooker	138	81	11.5	9	4.6	2.1	2.9	0.9	5.5	3.6	3.3
46274586	Female	India	Family History	52	NSTEMI	Hypertension	Non Smooker	138	81	11.5	9	4.6	2.1	2.9	0.9	5.5	3.6	3.3
46274585	Female	India	Family History	52	NSTEMI	Hypertension	Non Smooker	138	81	11.5	9	4.6	2.1	2.9	0.9	5.5	3.6	3.3
46274584	Female	India	Family History	52	NSTEMI	Hypertension	Non Smooker	138	81	11.5	9	4.6	2.1	2.9	0.9	5.5	3.6	3.3
46274577	Female	India	Family History	52	NSTEMI	Hypertension	Non Smooker	138	81	11.5	9	4.6	2.1	2.9	0.9	5.5	3.6	3.3
46274576	Female	India	Family History	52	NSTEMI	Hypertension	Non Smooker	138	81	11.5	9	4.6	2.1	2.9	0.9	5.5	3.6	3.3
46274575	Female	India	Family History	50	NSTEMI	Hypertension	Non Smooker	138	81	11.5	9	4.6	2.1	2.9	0.9	5.5	3.6	3.3
46274569	Female	India	Family History	50	NSTEMI	Hypertension	Non Smooker	138	81	11.5	9	4.6	2.1	2.9	0.9	5.5	3.6	3.3
46274557	Female	India	Family History	50	NSTEMI	Hypertension	Non Smooker	138	81	11.5	9	4.6	2.1	2.9	0.9	5.5	3.6	3.3
46274556	Female	India	Family History	50	NSTEMI	Hypertension	Non Smooker	138	81	11.5	9	4.6	2.1	2.9	0.9	5.5	3.6	3.3
46274555	Female	India	Family History	50	NSTEMI	Hypertension	Non Smooker	138	81	11.5	9	4.6	2.1	2.9	0.9	5.5	3.6	3.3
46274498	Female	India	Family History	52	NSTEMI	Hypertension	Non Smooker	138	81	11.5	9	4.6	2.1	2.9	0.9	5.5	3.6	3.3
46274497	Female	India	Family History	52	NSTEMI	Hypertension	Non Smooker	138	81	11.5	9	4.6	2.1	2.9	0.9	5.5	3.6	3.3
46274496	Female	India	Family History	52	NSTEMI	Hypertension	Non Smooker	138	81	11.5	9	4.6	2.1	2.9	0.9	5.5	3.6	3.3
46274485	Female	India	Family History	52	NSTEMI	Hypertension	Non Smooker	138	81	11.5	9	4.6	2.1	2.9	0.9	5.5	3.6	3.3
46274484	Female	India	Family History	52	NSTEMI	Hypertension	Non Smooker	138	81	11.5	9	4.6	2.1	2.9	0.9	5.5	3.6	3.3
46274483	Female	India	Family History	52	NSTEMI	Hypertension	Non Smooker	138	81	11.5	9	4.6	2.1	2.9	0.9	5.5	3.6	3.3
46274467	Female	India	Family History	50	NSTEMI	Hypertension	Non Smooker	138	81	11.5	9	4.6	2.1	2.9	0.9	5.5	3.6	3.3
46274466	Female	India	Family History	50	NSTEMI	Hypertension	Non Smooker	138	81	11.5	9	4.6	2.1	2.9	0.9	5.5	3.6	3.3
46274463	Female	India	Family History	52	NSTEMI	Hypertension	Non Smooker	138	81	11.5	9	4.6	2.1	2.9	0.9	5.5	3.6	3.3
46274427	Female	India	Family History	50	NSTEMI	Hypertension	Non Smooker	138	81	11.5	9	4.6	2.1	2.9	0.9	5.5	3.6	3.3
46274426	Female	India	Family History	50	NSTEMI	Hypertension	Non Smooker	138	81	11.5	9	4.6	2.1	2.9	0.9	5.5	3.6	3.3
46274425	Female	India	Family History	50	NSTEMI	Hypertension	Non Smooker	138	81	11.5	9	4.6	2.1	2.9	0.9	5.5	3.6	3.3
46274395	Female	India	Family History	50	NSTEMI	Hypertension	Non Smooker	138	81	11.5	9	4.6	2.1	2.9	0.9	5.5	3.6	3.3
46274394	Female	India	Family History	50	NSTEMI	Hypertension	Non Smooker	138	81	11.5	9	4.6	2.1	2.9	0.9	5.5	3.6	3.3
3782919	Female	India	H+Dys	50	NSTEMI	Hypertension	Non Smooker	138	81	11.5	9	4.4	2.1	2.8	0.9	5.5	3.6	3.3
2490200	Female	India	H+Dys	50	NSTEMI	Hypertension	Non Smooker	138	81	11.5	9	4.4	2.1	2.8	0.9	5.5	3.6	3.3
456513	Female	India	Family History	50	NSTEMI	Hypertension	Non Smooker	138	81	11.5	9	4.4	2.1	2.9	0.9	5.5	3.6	3.3
456512	Female	India	Family History	50	NSTEMI	Hypertension	Non Smooker	138	81	11.5	9	4.4	2.1	2.9	0.9	5.5	3.6	3.3
456511	Female	India	Family History	50	NSTEMI	Hypertension	Non Smooker	138	81	11.5	9	4.4	2.1	2.9	0.9	5.5	3.6	3.3
456510	Female	India	Family History	50	NSTEMI	Hypertension	Non Smooker	138	81	11.5	9	4.4	2.1	2.9	0.9	5.5	3.6	3.3
456509	Female	India	Family History	50	NSTEMI	Hypertension	Non Smooker	138	81	11.5	9	4.4	2.1	2.9	0.9	5.5	3.6	3.3
456508	Female	India	Family History	50	NSTEMI	Hypertension	Non Smooker	138	81	11.5	9	4.4	2.1	2.9	0.9	5.5	3.6	3.3
456507	Female	India	Family History	50	NSTEMI	Hypertension	Non Smooker	138	81	11.5	9	4.6	2.1	2.9	0.9	5.5	3.6	3.3
456506	Female	India	Family History	50	NSTEMI	Hypertension	Non Smooker	138	81	11.5	9	4.6	2.1	2.9	0.9	5.5	3.6	3.3
456505	Female	India	Family History	50	NSTEMI	Hypertension	Non Smooker	138	81	11.5	9	4.6	2.1	2.9	0.9	5.5	3.6	3.3
456504	Female	India	Family History	50	NSTEMI	Hypertension	Non Smooker	138	81	11.5	9	4.6	2.1	2.9	0.9	5.5	3.6	3.3
456503	Female	India	Family History	50	NSTEMI	Hypertension	Non Smooker	138	81	11.5	9	4.6	2.1	2.9	0.9	5.5	3.6	3.3
456502	Female	India	Family History	50	NSTEMI	Hypertension	Non Smooker	138	81	11.5	9	4.6	2.1	2.9	0.9	5.5	3.6	3.3
456501	Female	India	Family History	50	NSTEMI	Hypertension	Non Smooker	138	81	11.5	9	4.6	2.1	2.9	0.9	5.5	3.6	3.3
456500	Female	India	Family History	50	NSTEMI	Hypertension	Non Smooker	138	81	11.5	9	4.6	2.1	2.9	0.9	5.5	3.6	3.3
456499	Female	India	Family History	50	NSTEMI	Hypertension	Non Smooker	138	81	11.5	9	4.6	2.1	2.9	0.9	5.5	3.6	3.3
456498	Female	India	Family History	50	NSTEMI	Hypertension	Non Smooker	138	81	11.5	9	4.6	2.1	2.9	0.9	5.5	3.6	3.3
456497	Female	India	Family History	50	NSTEMI	Hypertension	Non Smooker	138	81	11.5	9	4.6	2.1	2.9	0.9	5.5	3.6	3.3
456496	Female	India	Family History	50	NSTEMI	Hypertension	Non Smooker	138	81	11.5	9	4.6	2.1	2.9	0.9	5.5	3.6	3.3
456495	Female	India	Family History	50	NSTEMI	Hypertension	Non Smooker	138	81	11.5	9	4.6	2.1	2.9	0.9	5.5	3.6	3.3
456494	Female	India	Family History	50	NSTEMI	Hypertension	Non Smooker	138	81	11.5	9	4.6	2.1	2.9	0.9	5.5	3.6	3.3
456493	Female	India	Family History	50	NSTEMI	Hypertension	Non Smooker	138	81	11.5	9	4.6	2.1	2.9	0.9	5.5	3.6	3.3
456492	Female	India	Family History	50	NSTEMI	Hypertension	Non Smooker	138	81	11.5	9	4.6	2.1	2.9	0.9	5.5	3.6	3.3
456491	Female	India	Family History	50	NSTEMI	Hypertension	Non Smooker	138	81	11.5	9	4.6	2.1	2.9	0.9	5.5	3.6	3.3
456490	Female	India	Family History	50	NSTEMI	Hypertension	Non Smooker	138	81	11.5	9	4.4	2.1	2.9	0.9	5.5	3.6	3.3
456489	Female	India	Family History	50	NSTEMI	Hypertension	Non Smooker	138	81	11.5	9	4.4	2.1	2.9	0.9	5.5	3.6	3.3
456488	Female	India	Family History	50	NSTEMI	Hypertension	Non Smooker	138	81	11.5	9	4.4	2.1	2.9	0.9	5.5	3.6	3.3
456487	Female	India	Family History	50	NSTEMI	Hypertension	Non Smooker	138	81	11.5	9	4.4	2.1	2.9	0.9	5.5	3.6	3.3
456486	Female	India	Family History	50	NSTEMI	Hypertension	Non Smooker	138	81	11.5	9	4.4	2.1	2.9	0.9	5.5	3.6	3.3
456485	Female	India	Family History	50	NSTEMI	Hypertension	Non Smooker	138	81	11.5	9	4.4	2.1	2.9	0.9	5.5	3.6	3.3
456484	Female	India	Family History	50	NSTEMI	Hypertension	Non Smooker	138	81	11.5	9	4.4	2.1	2.9	0.9	5.5	3.6	3.3
456483	Female	India	Family History	50	NSTEMI	Hypertension	Non Smooker	138	81	11.5	9	4.4	2.1	2.9	0.9	5.5	3.6	3.3
456482	Female	India	Family History	50	NSTEMI	Hypertension	Non Smooker	138	81	11.5	9	4.4	2.1	2.9	0.9	5.5	3.6	3.3
453639	Female	India	Family History	50	NSTEMI	Hypertension	Non Smooker	138	81	11.5	9	4.6	2.1	2.9	0.9	5.5	3.6	3.3
453602	Female	India	Family History	50	NSTEMI	Hypertension	Non Smooker	138	81	11.5	9	4.6	2.1	2.9	0.9	5.5	3.6	3.3
453565	Female	India	Family History	50	NSTEMI	Hypertension	Non Smooker	138	81	11.5	9	4.6	2.1	2.9	0.9	5.5	3.6	3.3
252407	Female	India	Family History	52	NSTEMI	Hypertension	Non Smooker	138	81	11.5	9	4.6	2.1	2.9	0.9	5.5	3.6	3.3
252406	Female	India	Family History	52	NSTEMI	Hypertension	Non Smooker	138	81	11.5	9	4.6	2.1	2.9	0.9	5.5	3.6	3.3
252405	Female	India	Family History	52	NSTEMI	Hypertension	Non Smooker	138	81	11.5	9	4.6	2.1	2.9	0.9	5.5	3.6	3.3
252404	Female	India	Family History	52	NSTEMI	Hypertension	Non Smooker	138	81	11.5	9	4.6	2.1	2.9	0.9	5.5	3.6	3.3
252244	Female	India	Family History	50	NSTEMI	Hypertension	Non Smooker	138	81	11.5	9	4.6	2.1	2.9	0.9	5.5	3.6	3.3
252242	Female	India	Family History	52	NSTEMI	Hypertension	Non Smooker	138	81	11.5	9	4.6	2.1	2.9	0.9	5.5	3.6	3.3
252241	Female	India	Family History	52	NSTEMI	Hypertension	Non Smooker	138	81	11.5	9	4.6	2.1	2.9	0.9	5.5	3.6	3.3
252199	Female	India	H+Dys	50	NSTEMI	Hypertension	Non Smooker	138	81	11.5	9	4.4	2.1	2.8	0.9	5.4	3.6	3.3
252198	Female	India	H+Dys	50	NSTEMI	Hypertension	Non Smooker	138	81	11.5	9	4.4	2.1	2.8	0.9	5.4	3.6	3.3
252197	Female	India	H+Dys	50	NSTEMI	Hypertension	Non Smooker	138	81	11.5	9	4.4	2.1	2.8	0.9	5.4	3.6	3.3
252055	Female	India	Family History	50	NSTEMI	Hypertension	Non Smooker	138	81	11.5	9	4.4	2.1	2.9	0.9	5.5	3.6	3.3
252054	Female	India	Family History	50	NSTEMI	Hypertension	Non Smooker	138	81	11.5	9	4.4	2.1	2.9	0.9	5.5	3.6	3.3
237876	Female	India	H+Dys	50	NSTEMI	Hypertension	Non Smooker	138	81	11.5	9	4.4	2.1	2.8	0.9	5.4	3.6	3.3
237875	Female	India	H+Dys	50	NSTEMI	Hypertension	Non Smooker	138	81	11.5	9	4.4	2.1	2.8	0.9	5.4	3.6	3.3
237874	Female	India	H+Dys	50	NSTEMI	Hypertension	Non Smooker	138	81	11.5	9	4.4	2.1	2.8	0.9	5.4	3.6	3.3
237873	Female	India	H+Dys	50	NSTEMI	Hypertension	Non Smooker	138	81	11.5	9	4.4	2.1	2.8	0.9	5.4	3.6	3.3
237872	Female	India	H+Dys	50	NSTEMI	Hypertension	Non Smooker	138	81	11.5	9	4.4	2.1	2.8	0.9	5.4	3.6	3.3
237871	Female	India	H+Dys	50	NSTEMI	Hypertension	Non Smooker	138	81	11.5	9	4.4	2.1	2.8	0.9	5.4	3.6	3.3
237870	Female	India	H+Dys	50	NSTEMI	Hypertension	Non Smooker	138	81	11.5	9	4.4	2.1	2.8	0.9	5.4	3.6	3.3
237869	Female	India	H+Dys	50	NSTEMI	Hypertension	Non Smooker	138	81	11.5	9	4.4	2.1	2.8	0.9	5.5	3.6	3.3
237868	Female	India	H+Dys	50	NSTEMI	Hypertension	Non Smooker	138	81	11.5	9	4.4	2.1	2.8	0.9	5.5	3.6	3.3
237867	Female	India	H+Dys	50	NSTEMI	Hypertension	Non Smooker	138	81	11.5	9	4.4	2.1	2.8	0.9	5.5	3.6	3.3
237866	Female	India	H+Dys	50	NSTEMI	Hypertension	Non Smooker	138	81	11.5	9	4.4	2.1	2.8	0.9	5.5	3.6	3.3
237862	Female	India	H+Dys	50	NSTEMI	Hypertension	Non Smooker	138	81	11.5	9	4.4	2.1	2.8	0.9	5.5	3.6	3.3
237861	Female	India	H+Dys	50	NSTEMI	Hypertension	Non Smooker	138	81	11.5	9	4.4	2.1	2.8	0.9	5.5	3.6	3.3
237860	Female	India	H+Dys	50	NSTEMI	Hypertension	Non Smooker	138	81	11.5	9	4.4	2.1	2.8	0.9	5.5	3.6	3.3
237833	Female	India	H+Dys	50	NSTEMI	Hypertension	Non Smooker	138	81	11.5	9	4.4	2.1	2.8	0.9	5.4	3.6	3.3
237832	Female	India	H+Dys	50	NSTEMI	Hypertension	Non Smooker	138	81	11.5	9	4.4	2.1	2.8	0.9	5.4	3.6	3.3
237831	Female	India	H+Dys	50	NSTEMI	Hypertension	Non Smooker	138	81	11.5	9	4.4	2.1	2.8	0.9	5.4	3.6	3.3
237826	Female	India	H+Dys	50	NSTEMI	Hypertension	Non Smooker	138	81	11.5	9	4.4	2.1	2.8	0.9	5.4	3.6	3.3
237825	Female	India	H+Dys	50	NSTEMI	Hypertension	Non Smooker	138	81	11.5	9	4.4	2.1	2.8	0.9	5.4	3.6	3.3
237824	Female	India	H+Dys	50	NSTEMI	Hypertension	Non Smooker	138	81	11.5	9	4.4	2.1	2.8	0.9	5.4	3.6	3.3
237823	Female	India	H+Dys	50	NSTEMI	Hypertension	Non Smooker	138	81	11.5	9	4.4	2.1	2.8	0.9	5.4	3.6	3.3
237822	Female	India	H+Dys	50	NSTEMI	Hypertension	Non Smooker	138	81	11.5	9	4.4	2.1	2.8	0.9	5.4	3.6	3.3
237799	Female	India	H+Dys	50	NSTEMI	Hypertension	Non Smooker	138	81	11.5	9	4.4	2.1	2.8	0.9	5.4	3.6	3.3
237798	Female	India	H+Dys	50	NSTEMI	Hypertension	Non Smooker	138	81	11.5	9	4.4	2.1	2.8	0.9	5.4	3.6	3.3
237797	Female	India	H+Dys	50	NSTEMI	Hypertension	Non Smooker	138	81	11.5	9	4.4	2.1	2.8	0.9	5.4	3.6	3.3
237788	Female	India	H+Dys	50	NSTEMI	Hypertension	Non Smooker	138	81	11.5	9	4.4	2.1	2.8	0.9	5.4	3.6	3.3
237784	Female	India	H+Dys	50	NSTEMI	Hypertension	Non Smooker	138	81	11.5	9	4.4	2.1	2.8	0.9	5.5	3.6	3.3
193671	Female	India	H+Dys	50	NSTEMI	Hypertension	Non Smooker	138	81	11.5	9	4.4	2.1	2.8	0.9	5.5	3.6	3.3
193633	Female	India	H+Dys	50	NSTEMI	Hypertension	Non Smooker	138	81	11.5	9	4.4	2.1	2.8	0.9	5.5	3.6	3.3
193595	Female	India	H+Dys	50	NSTEMI	Hypertension	Non Smooker	138	81	11.5	9	4.4	2.1	2.8	0.9	5.5	3.6	3.3
78919	Female	India	H+Dys	50	NSTEMI	Hypertension	Non Smooker	138	81	11.5	9	4.4	2.1	2.8	0.9	5.4	3.6	3.3
78918	Female	India	H+Dys	50	NSTEMI	Hypertension	Non Smooker	138	81	11.5	9	4.4	2.1	2.8	0.9	5.4	3.6	3.3
78902	Female	India	H+Dys	50	NSTEMI	Hypertension	Non Smooker	138	81	11.5	9	4.4	2.1	2.8	0.9	5.4	3.6	3.3
78901	Female	India	H+Dys	50	NSTEMI	Hypertension	Non Smooker	138	81	11.5	9	4.4	2.1	2.8	0.9	5.4	3.6	3.3
78510	Female	India	H+Dys	50	NSTEMI	Hypertension	Non Smooker	138	81	11.5	9	4.4	2.1	2.8	0.9	5.5	3.6	3.3
78509	Female	India	H+Dys	50	NSTEMI	Hypertension	Non Smooker	138	81	11.5	9	4.4	2.1	2.8	0.9	5.5	3.6	3.3
78508	Female	India	H+Dys	50	NSTEMI	Hypertension	Non Smooker	138	81	11.5	9	4.4	2.1	2.8	0.9	5.5	3.6	3.3
78494	Female	India	H+Dys	50	NSTEMI	Hypertension	Non Smooker	138	81	11.5	9	4.4	2.1	2.8	0.9	5.5	3.6	3.3
78493	Female	India	H+Dys	50	NSTEMI	Hypertension	Non Smooker	138	81	11.5	9	4.4	2.1	2.8	0.9	5.5	3.6	3.3
78492	Female	India	H+Dys	50	NSTEMI	Hypertension	Non Smooker	138	81	11.5	9	4.4	2.1	2.8	0.9	5.5	3.6	3.3
78462	Female	India	H+Dys	50	NSTEMI	Hypertension	Non Smooker	138	81	11.5	9	4.4	2.1	2.8	0.9	5.5	3.6	3.3
78461	Female	India	H+Dys	50	NSTEMI	Hypertension	Non Smooker	138	81	11.5	9	4.4	2.1	2.8	0.9	5.5	3.6	3.3
78460	Female	India	H+Dys	50	NSTEMI	Hypertension	Non Smooker	138	81	11.5	9	4.4	2.1	2.8	0.9	5.5	3.6	3.3
78433	Female	India	Family History	52	NSTEMI	Hypertension	Non Smooker	138	81	11.5	9	4.6	2.1	2.9	0.9	5.5	3.6	3.3
78432	Female	India	Family History	52	NSTEMI	Hypertension	Non Smooker	138	81	11.5	9	4.6	2.1	2.9	0.9	5.5	3.6	3.3
78431	Female	India	Family History	52	NSTEMI	Hypertension	Non Smooker	138	81	11.5	9	4.6	2.1	2.9	0.9	5.5	3.6	3.3
78181	Female	India	Family History	50	NSTEMI	Hypertension	Non Smooker	138	81	11.5	9	4.6	2.1	2.9	0.9	5.5	3.6	3.3
78180	Female	India	Family History	50	NSTEMI	Hypertension	Non Smooker	138	81	11.5	9	4.6	2.1	2.9	0.9	5.5	3.6	3.3
78179	Female	India	Family History	50	NSTEMI	Hypertension	Non Smooker	138	81	11.5	9	4.6	2.1	2.9	0.9	5.5	3.6	3.3
78013	Female	India	Family History	50	NSTEMI	Hypertension	Non Smooker	138	81	11.5	9	4.4	2.1	2.8	0.9	5.5	3.6	3.3
78012	Female	India	Family History	50	NSTEMI	Hypertension	Non Smooker	138	81	11.5	9	4.4	2.1	2.8	0.9	5.5	3.6	3.3
78011	Female	India	Family History	50	NSTEMI	Hypertension	Non Smooker	138	81	11.5	9	4.4	2.1	2.8	0.9	5.5	3.6	3.3
77955	Female	India	H+Dys	50	NSTEMI	Hypertension	Non Smooker	138	81	11.5	9	4.4	2.1	2.8	0.9	5.4	3.6	3.3
77954	Female	India	H+Dys	50	NSTEMI	Hypertension	Non Smooker	138	81	11.5	9	4.4	2.1	2.8	0.9	5.4	3.6	3.3
77953	Female	India	H+Dys	50	NSTEMI	Hypertension	Non Smooker	138	81	11.5	9	4.4	2.1	2.8	0.9	5.4	3.6	3.3
63192	Female	India	Family History	50	NSTEMI	Hypertension	Non Smooker	138	81	11.5	9	4.6	2.1	2.9	0.9	5.5	3.6	3.3
63156	Female	India	Family History	50	NSTEMI	Hypertension	Non Smooker	138	81	11.5	9	4.6	2.1	2.9	0.9	5.5	3.6	3.3
55126	Female	India	H+Dys	50	NSTEMI	Hypertension	Non Smooker	138	81	11.5	9	4.4	2.1	2.8	0.9	5.4	3.6	3.3
55089	Female	India	H+Dys	50	NSTEMI	Hypertension	Non Smooker	138	81	11.5	9	4.4	2.1	2.8	0.9	5.4	3.6	3.3
55052	Female	India	H+Dys	50	NSTEMI	Hypertension	Non Smooker	138	81	11.5	9	4.4	2.1	2.8	0.9	5.4	3.6	3.3
35925	Female	India	Family History	52	NSTEMI	Hypertension	Non Smooker	138	81	11.5	9	4.6	2.1	2.9	0.9	5.5	3.6	3.3
35924	Female	India	Family History	52	NSTEMI	Hypertension	Non Smooker	138	81	11.5	9	4.6	2.1	2.9	0.9	5.5	3.6	3.3
35895	Female	India	Family History	52	NSTEMI	Hypertension	Non Smooker	138	81	11.5	9	4.6	2.1	2.9	0.9	5.5	3.6	3.3
35894	Female	India	Family History	52	NSTEMI	Hypertension	Non Smooker	138	81	11.5	9	4.6	2.1	2.9	0.9	5.5	3.6	3.3
35838	Female	India	Family History	50	NSTEMI	Hypertension	Non Smooker	138	81	11.5	9	4.6	2.1	2.9	0.9	5.5	3.6	3.3
35837	Female	India	Family History	50	NSTEMI	Hypertension	Non Smooker	138	81	11.5	9	4.6	2.1	2.9	0.9	5.5	3.6	3.3
35828	Female	India	Family History	52	NSTEMI	Hypertension	Non Smooker	138	81	11.5	9	4.6	2.1	2.9	0.9	5.5	3.6	3.3
35827	Female	India	Family History	52	NSTEMI	Hypertension	Non Smooker	138	81	11.5	9	4.6	2.1	2.9	0.9	5.5	3.6	3.3
35811	Female	India	Family History	50	NSTEMI	Hypertension	Non Smooker	138	81	11.5	9	4.6	2.1	2.9	0.9	5.5	3.6	3.3
35810	Female	India	Family History	50	NSTEMI	Hypertension	Non Smooker	138	81	11.5	9	4.6	2.1	2.9	0.9	5.5	3.6	3.3
35663	Female	India	Family History	50	NSTEMI	Hypertension	Non Smooker	138	81	11.5	9	4.6	2.1	2.9	0.9	5.5	3.6	3.3
35662	Female	India	Family History	50	NSTEMI	Hypertension	Non Smooker	138	81	11.5	9	4.6	2.1	2.9	0.9	5.5	3.6	3.3
35661	Female	India	Family History	50	NSTEMI	Hypertension	Non Smooker	138	81	11.5	9	4.6	2.1	2.9	0.9	5.5	3.6	3.3
35660	Female	India	Family History	50	NSTEMI	Hypertension	Non Smooker	138	81	11.5	9	4.6	2.1	2.9	0.9	5.5	3.6	3.3
35616	Female	India	Family History	50	NSTEMI	Hypertension	Non Smooker	138	81	11.5	9	4.6	2.1	2.9	0.9	5.5	3.6	3.3
35615	Female	India	Family History	50	NSTEMI	Hypertension	Non Smooker	138	81	11.5	9	4.6	2.1	2.9	0.9	5.5	3.6	3.3
35614	Female	India	Family History	50	NSTEMI	Hypertension	Non Smooker	138	81	11.5	9	4.6	2.1	2.9	0.9	5.5	3.6	3.3
35607	Female	India	Family History	50	NSTEMI	Hypertension	Non Smooker	138	81	11.5	9	4.6	2.1	2.9	0.9	5.5	3.6	3.3
35606	Female	India	Family History	50	NSTEMI	Hypertension	Non Smooker	138	81	11.5	9	4.6	2.1	2.9	0.9	5.5	3.6	3.3
35605	Female	India	Family History	50	NSTEMI	Hypertension	Non Smooker	138	81	11.5	9	4.6	2.1	2.9	0.9	5.5	3.6	3.3
35590	Female	India	Family History	52	NSTEMI	Hypertension	Non Smooker	138	81	11.5	9	4.6	2.1	2.9	0.9	5.5	3.6	3.3
35589	Female	India	Family History	52	NSTEMI	Hypertension	Non Smooker	138	81	11.5	9	4.6	2.1	2.9	0.9	5.5	3.6	3.3
35588	Female	India	Family History	52	NSTEMI	Hypertension	Non Smooker	138	81	11.5	9	4.6	2.1	2.9	0.9	5.5	3.6	3.3
5973	Female	India	H+Dys	50	NSTEMI	Hypertension	Non Smooker	138	81	11.5	9	4.4	2.1	2.8	0.9	5.4	3.6	3.3
400	Female	India	H+Dys	50	NSTEMI	Hypertension	Non Smooker	138	81	11.5	9	4.4	2.1	2.8	0.9	5.4	3.6	3.3
77966692	Female	Pakistan	Family History	52	NSTEMI	Dyslipidaemia	Non Smooker	138	81.5	11.5	9	4.6	2.2	2.9	0.9	5.5	3.6	3.3
77965848	Male	Egypt	Family History	55	NSTEMI	Dyslipidaemia	Non Smooker	132	81.5	11.5	9	4.6	2.3	2.9	0.9	5.6	3.6	3.4
77965844	Female	India	Family History	52	NSTEMI	Hypertension	Non Smooker	138	81.5	11.5	9	4.6	2.1	2.9	0.9	5.5	3.6	3.3
77965843	Female	India	Family History	52	NSTEMI	Hypertension	Non Smooker	138	81.5	11.5	9	4.6	2.1	2.9	0.9	5.5	3.6	3.3
77965842	Female	India	Family History	52	NSTEMI	Hypertension	Non Smooker	138	81.5	11.5	9	4.6	2.1	2.9	0.9	5.5	3.6	3.3
77965841	Female	Pakistan	Family History	53	NSTEMI	Dyslipidaemia	Non Smooker	132	81.5	11.5	9	4.6	2.2	2.9	0.9	5.6	3.6	3.3
77965840	Female	Pakistan	Family History	53	NSTEMI	Dyslipidaemia	Non Smooker	132	81.5	11.5	9	4.6	2.2	2.9	0.9	5.6	3.6	3.3
77965839	Female	Pakistan	Family History	53	NSTEMI	Dyslipidaemia	Non Smooker	132	81.5	11.5	9	4.6	2.2	2.9	0.9	5.6	3.6	3.3
77965835	Female	Pakistan	Family History	52	NSTEMI	Dyslipidaemia	Non Smooker	138	81.5	11.5	9	4.6	2.2	2.9	0.9	5.5	3.6	3.3
77965834	Female	Pakistan	Family History	52	NSTEMI	Dyslipidaemia	Non Smooker	138	81.5	11.5	9	4.6	2.2	2.9	0.9	5.5	3.6	3.3
77965833	Female	Pakistan	Family History	52	NSTEMI	Dyslipidaemia	Non Smooker	138	81.5	11.5	9	4.6	2.2	2.9	0.9	5.5	3.6	3.3
77965832	Female	Pakistan	Family History	52	NSTEMI	Hypertension	Non Smooker	138	81.5	11.5	9	4.6	2.2	2.9	0.9	5.5	3.6	3.3
77965831	Female	Pakistan	Family History	52	NSTEMI	Hypertension	Non Smooker	138	81.5	11.5	9	4.6	2.2	2.9	0.9	5.5	3.6	3.3
77965830	Female	Pakistan	Family History	52	NSTEMI	Hypertension	Non Smooker	138	81.5	11.5	9	4.6	2.2	2.9	0.9	5.5	3.6	3.3
77965829	Female	Pakistan	Family History	52	NSTEMI	Hypertension	Non Smooker	138	81.5	11.5	9	4.6	2.2	2.9	0.9	5.5	3.6	3.3
77965828	Female	Pakistan	Family History	52	NSTEMI	Hypertension	Non Smooker	138	81.5	11.5	9	4.6	2.2	2.9	0.9	5.5	3.6	3.3
77965827	Female	Pakistan	Family History	52	NSTEMI	Hypertension	Non Smooker	138	81.5	11.5	9	4.6	2.2	2.9	0.9	5.5	3.6	3.3
77965826	Female	Pakistan	Family History	52	NSTEMI	Hypertension	Non Smooker	138	81.5	11.5	9	4.6	2.2	2.9	0.9	5.5	3.6	3.3
77965825	Female	Pakistan	Family History	52	NSTEMI	Hypertension	Non Smooker	138	81.5	11.5	9	4.6	2.2	2.9	0.9	5.5	3.6	3.3
77965824	Female	Pakistan	Family History	52	NSTEMI	Hypertension	Non Smooker	138	81.5	11.5	9	4.6	2.2	2.9	0.9	5.5	3.6	3.3
77965823	Female	Pakistan	Family History	52	NSTEMI	Hypertension	Non Smooker	138	81.5	11.5	9	4.6	2.2	2.9	0.9	5.5	3.6	3.3
77965822	Female	Pakistan	Family History	52	NSTEMI	Hypertension	Non Smooker	138	81.5	11.5	9	4.6	2.2	2.9	0.9	5.5	3.6	3.3
77965813	Female	Pakistan	Family History	52	NSTEMI	Hypertension	Non Smooker	138	81.5	11.5	9	4.6	2.2	2.9	0.9	5.5	3.6	3.3
77965812	Female	Pakistan	Family History	52	NSTEMI	Hypertension	Non Smooker	138	81.5	11.5	9	4.6	2.2	2.9	0.9	5.5	3.6	3.3
77965811	Female	Pakistan	Family History	52	NSTEMI	Hypertension	Non Smooker	138	81.5	11.5	9	4.6	2.2	2.9	0.9	5.5	3.6	3.3
77965810	Female	Pakistan	Family History	52	NSTEMI	Hypertension	Non Smooker	138	81.5	11.5	9	4.6	2.2	2.9	0.9	5.5	3.6	3.3
77965809	Female	Pakistan	Family History	52	NSTEMI	Hypertension	Non Smooker	138	81.5	11.5	9	4.6	2.2	2.9	0.9	5.5	3.6	3.3
77965808	Female	Pakistan	Family History	52	NSTEMI	Hypertension	Non Smooker	138	81.5	11.5	9	4.6	2.2	2.9	0.9	5.5	3.6	3.3
77965807	Female	Pakistan	Family History	52	NSTEMI	Hypertension	Non Smooker	138	81.5	11.5	9	4.6	2.2	2.9	0.9	5.5	3.6	3.3
77965806	Female	Pakistan	Family History	52	NSTEMI	Hypertension	Non Smooker	138	81.5	11.5	9	4.6	2.2	2.9	0.9	5.5	3.6	3.3
77965805	Female	Pakistan	Family History	52	NSTEMI	Hypertension	Non Smooker	138	81.5	11.5	9	4.6	2.2	2.9	0.9	5.5	3.6	3.3
77965804	Female	Pakistan	Family History	52	NSTEMI	Hypertension	Non Smooker	138	81.5	11.5	9	4.6	2.2	2.9	0.9	5.5	3.6	3.3
77965803	Female	Pakistan	Family History	52	NSTEMI	Hypertension	Non Smooker	138	81.5	11.5	9	4.6	2.2	2.9	0.9	5.5	3.6	3.3
77965802	Female	Pakistan	Family History	52	NSTEMI	Hypertension	Non Smooker	138	81.5	11.5	9	4.6	2.2	2.9	0.9	5.5	3.6	3.3
77965801	Female	Pakistan	Family History	52	NSTEMI	Hypertension	Non Smooker	138	81.5	11.5	9	4.6	2.2	2.9	0.9	5.5	3.6	3.3
77965800	Female	Pakistan	Family History	52	NSTEMI	Hypertension	Non Smooker	138	81.5	11.5	9	4.6	2.2	2.9	0.9	5.5	3.6	3.3
77965799	Female	Pakistan	Family History	52	NSTEMI	Hypertension	Non Smooker	138	81.5	11.5	9	4.6	2.2	2.9	0.9	5.5	3.6	3.3
77965798	Female	Pakistan	Family History	52	NSTEMI	Hypertension	Non Smooker	138	81.5	11.5	9	4.6	2.2	2.9	0.9	5.5	3.6	3.3
77965797	Female	Pakistan	Family History	52	NSTEMI	Hypertension	Non Smooker	138	81.5	11.5	9	4.6	2.2	2.9	0.9	5.5	3.6	3.3
77965796	Female	Pakistan	Family History	52	NSTEMI	Hypertension	Non Smooker	138	81.5	11.5	9	4.6	2.2	2.9	0.9	5.5	3.6	3.3
77965795	Female	Pakistan	Family History	52	NSTEMI	Hypertension	Non Smooker	138	81.5	11.5	9	4.6	2.2	2.9	0.9	5.5	3.6	3.3
77965794	Female	Pakistan	Family History	52	NSTEMI	Hypertension	Non Smooker	138	81.5	11.5	9	4.6	2.2	2.9	0.9	5.5	3.6	3.3
77965793	Female	Pakistan	Family History	52	NSTEMI	Hypertension	Non Smooker	138	81.5	11.5	9	4.6	2.2	2.9	0.9	5.5	3.6	3.3
77965792	Female	Pakistan	Family History	52	NSTEMI	Hypertension	Non Smooker	138	81.5	11.5	9	4.6	2.2	2.9	0.9	5.5	3.6	3.3
77965791	Female	India	Family History	52	NSTEMI	Hypertension	Non Smooker	138	81.5	11.5	9	4.6	2.1	2.9	0.9	5.5	3.6	3.3
77965790	Female	India	Family History	52	NSTEMI	Hypertension	Non Smooker	138	81.5	11.5	9	4.6	2.1	2.9	0.9	5.5	3.6	3.3
77965789	Female	India	Family History	52	NSTEMI	Hypertension	Non Smooker	138	81.5	11.5	9	4.6	2.1	2.9	0.9	5.5	3.6	3.3
77965788	Female	India	Family History	52	NSTEMI	Hypertension	Non Smooker	138	81.5	11.5	9	4.6	2.1	2.9	0.9	5.5	3.6	3.3
77965787	Female	India	Family History	52	NSTEMI	Hypertension	Non Smooker	138	81.5	11.5	9	4.6	2.1	2.9	0.9	5.5	3.6	3.3
77965786	Female	India	Family History	52	NSTEMI	Hypertension	Non Smooker	138	81.5	11.5	9	4.6	2.1	2.9	0.9	5.5	3.6	3.3
77965785	Female	India	Family History	52	NSTEMI	Hypertension	Non Smooker	138	81.5	11.5	9	4.6	2.1	2.9	0.9	5.5	3.6	3.3
77965784	Female	India	Family History	52	NSTEMI	Hypertension	Non Smooker	138	81.5	11.5	9	4.6	2.1	2.9	0.9	5.5	3.6	3.3
77965783	Female	India	Family History	52	NSTEMI	Hypertension	Non Smooker	138	81.5	11.5	9	4.6	2.1	2.9	0.9	5.5	3.6	3.3
77965782	Female	India	Family History	52	NSTEMI	Hypertension	Non Smooker	138	81.5	11.5	9	4.6	2.1	2.9	0.9	5.5	3.6	3.3
77965781	Female	India	Family History	52	NSTEMI	Hypertension	Non Smooker	138	81.5	11.5	9	4.6	2.1	2.9	0.9	5.5	3.6	3.3
77965780	Female	India	Family History	52	NSTEMI	Hypertension	Non Smooker	138	81.5	11.5	9	4.6	2.1	2.9	0.9	5.5	3.6	3.3
77965779	Female	India	Family History	52	NSTEMI	Hypertension	Non Smooker	138	81.5	11.5	9	4.6	2.1	2.9	0.9	5.5	3.6	3.3
77965778	Female	India	Family History	52	NSTEMI	Hypertension	Non Smooker	138	81.5	11.5	9	4.6	2.1	2.9	0.9	5.5	3.6	3.3
77965777	Female	India	Family History	52	NSTEMI	Hypertension	Non Smooker	138	81.5	11.5	9	4.6	2.1	2.9	0.9	5.5	3.6	3.3
77965776	Female	India	Family History	52	NSTEMI	Hypertension	Non Smooker	138	81.5	11.5	9	4.6	2.1	2.9	0.9	5.5	3.6	3.3
77965775	Female	India	Family History	52	NSTEMI	Hypertension	Non Smooker	138	81.5	11.5	9	4.6	2.1	2.9	0.9	5.5	3.6	3.3
77965774	Female	India	Family History	52	NSTEMI	Hypertension	Non Smooker	138	81.5	11.5	9	4.6	2.1	2.9	0.9	5.5	3.6	3.3
77965773	Female	India	Family History	52	NSTEMI	Hypertension	Non Smooker	138	81.5	11.5	9	4.6	2.1	2.9	0.9	5.5	3.6	3.3
77965772	Female	India	Family History	52	NSTEMI	Hypertension	Non Smooker	138	81.5	11.5	9	4.6	2.1	2.9	0.9	5.5	3.6	3.3
77965771	Female	India	Family History	52	NSTEMI	Hypertension	Non Smooker	138	81.5	11.5	9	4.6	2.1	2.9	0.9	5.5	3.6	3.3
77965770	Female	India	Family History	52	NSTEMI	Hypertension	Non Smooker	138	81.5	11.5	9	4.6	2.1	2.9	0.9	5.5	3.6	3.3
77965769	Female	India	Family History	52	NSTEMI	Hypertension	Non Smooker	138	81.5	11.5	9	4.6	2.1	2.9	0.9	5.5	3.6	3.3
77965768	Female	India	Family History	52	NSTEMI	Hypertension	Non Smooker	138	81.5	11.5	9	4.6	2.1	2.9	0.9	5.5	3.6	3.3
77965767	Female	India	Family History	52	NSTEMI	Hypertension	Non Smooker	138	81.5	11.5	9	4.6	2.1	2.9	0.9	5.5	3.6	3.3
77965766	Female	India	Family History	52	NSTEMI	Hypertension	Non Smooker	138	81.5	11.5	9	4.6	2.1	2.9	0.9	5.5	3.6	3.3
77965765	Female	India	Family History	52	NSTEMI	Hypertension	Non Smooker	138	81.5	11.5	9	4.6	2.1	2.9	0.9	5.5	3.6	3.3
77965764	Female	India	Family History	52	NSTEMI	Hypertension	Non Smooker	138	81.5	11.5	9	4.6	2.1	2.9	0.9	5.5	3.6	3.3
77965763	Female	India	Family History	52	NSTEMI	Hypertension	Non Smooker	138	81.5	11.5	9	4.6	2.1	2.9	0.9	5.5	3.6	3.3
77965762	Female	India	Family History	52	NSTEMI	Hypertension	Non Smooker	138	81.5	11.5	9	4.6	2.1	2.9	0.9	5.5	3.6	3.3
77965761	Female	Pakistan	Family History	52	NSTEMI	Hypertension	Non Smooker	138	81.5	11.5	9	4.6	2.2	2.9	0.9	5.5	3.6	3.3
77965760	Female	Pakistan	Family History	52	NSTEMI	Hypertension	Non Smooker	138	81.5	11.5	9	4.6	2.2	2.9	0.9	5.5	3.6	3.3
77965759	Female	Pakistan	Family History	52	NSTEMI	Hypertension	Non Smooker	138	81.5	11.5	9	4.6	2.2	2.9	0.9	5.5	3.6	3.3
77965758	Female	Pakistan	Family History	52	NSTEMI	Hypertension	Non Smooker	138	81.5	11.5	9	4.6	2.2	2.9	0.9	5.5	3.6	3.3
77965757	Female	Pakistan	Family History	52	NSTEMI	Hypertension	Non Smooker	138	81.5	11.5	9	4.6	2.2	2.9	0.9	5.5	3.6	3.3
77965756	Female	Pakistan	Family History	52	NSTEMI	Hypertension	Non Smooker	138	81.5	11.5	9	4.6	2.2	2.9	0.9	5.5	3.6	3.3
77965755	Female	Pakistan	Family History	52	NSTEMI	Hypertension	Non Smooker	138	81.5	11.5	9	4.6	2.2	2.9	0.9	5.5	3.6	3.3
77965754	Female	Pakistan	Family History	52	NSTEMI	Hypertension	Non Smooker	138	81.5	11.5	9	4.6	2.2	2.9	0.9	5.5	3.6	3.3
77965753	Female	Pakistan	Family History	52	NSTEMI	Hypertension	Non Smooker	138	81.5	11.5	9	4.6	2.2	2.9	0.9	5.5	3.6	3.3
77965752	Female	Pakistan	Family History	52	NSTEMI	Hypertension	Non Smooker	138	81.5	11.5	9	4.6	2.2	2.9	0.9	5.5	3.6	3.3
77965751	Female	Pakistan	Family History	52	NSTEMI	Hypertension	Non Smooker	138	81.5	11.5	9	4.6	2.2	2.9	0.9	5.5	3.6	3.3
77965750	Female	Pakistan	Family History	52	NSTEMI	Hypertension	Non Smooker	138	81.5	11.5	9	4.6	2.2	2.9	0.9	5.5	3.6	3.3
77965749	Female	Pakistan	Family History	52	NSTEMI	Hypertension	Non Smooker	138	81.5	11.5	9	4.6	2.2	2.9	0.9	5.5	3.6	3.3
77965748	Female	Pakistan	Family History	52	NSTEMI	Hypertension	Non Smooker	138	81.5	11.5	9	4.6	2.2	2.9	0.9	5.5	3.6	3.3
77965747	Female	Pakistan	Family History	52	NSTEMI	Hypertension	Non Smooker	138	81.5	11.5	9	4.6	2.2	2.9	0.9	5.5	3.6	3.3
77965746	Female	Pakistan	Family History	52	NSTEMI	Hypertension	Non Smooker	138	81.5	11.5	9	4.6	2.2	2.9	0.9	5.5	3.6	3.3
77965745	Female	Pakistan	Family History	52	NSTEMI	Hypertension	Non Smooker	138	81.5	11.5	9	4.6	2.2	2.9	0.9	5.5	3.6	3.3
77965744	Female	Pakistan	Family History	52	NSTEMI	Hypertension	Non Smooker	138	81.5	11.5	9	4.6	2.2	2.9	0.9	5.5	3.6	3.3
77965743	Female	Pakistan	Family History	52	NSTEMI	Hypertension	Non Smooker	138	81.5	11.5	9	4.6	2.2	2.9	0.9	5.5	3.6	3.3
77965742	Female	Pakistan	Family History	52	NSTEMI	Hypertension	Non Smooker	138	81.5	11.5	9	4.6	2.2	2.9	0.9	5.5	3.6	3.3
77965741	Female	Pakistan	Family History	52	NSTEMI	Hypertension	Non Smooker	138	81.5	11.5	9	4.6	2.2	2.9	0.9	5.5	3.6	3.3
77965740	Female	Pakistan	Family History	52	NSTEMI	Hypertension	Non Smooker	138	81.5	11.5	9	4.6	2.2	2.9	0.9	5.5	3.6	3.3
77965739	Female	Pakistan	Family History	52	NSTEMI	Hypertension	Non Smooker	138	81.5	11.5	9	4.6	2.2	2.9	0.9	5.5	3.6	3.3
77965738	Female	Pakistan	Family History	52	NSTEMI	Hypertension	Non Smooker	138	81.5	11.5	9	4.6	2.2	2.9	0.9	5.5	3.6	3.3
77965737	Female	Pakistan	Family History	52	NSTEMI	Hypertension	Non Smooker	138	81.5	11.5	9	4.6	2.2	2.9	0.9	5.5	3.6	3.3
77965736	Female	Pakistan	Family History	52	NSTEMI	Hypertension	Non Smooker	138	81.5	11.5	9	4.6	2.2	2.9	0.9	5.5	3.6	3.3
77965735	Female	Pakistan	Family History	52	NSTEMI	Hypertension	Non Smooker	138	81.5	11.5	9	4.6	2.2	2.9	0.9	5.5	3.6	3.3
77965734	Female	Pakistan	Family History	52	NSTEMI	Hypertension	Non Smooker	138	81.5	11.5	9	4.6	2.2	2.9	0.9	5.5	3.6	3.3
77965733	Female	Pakistan	Family History	52	NSTEMI	Dyslipidaemia	Non Smooker	138	81.5	11.5	9	4.6	2.2	2.9	0.9	5.5	3.6	3.3
77965732	Female	Pakistan	Family History	52	NSTEMI	Dyslipidaemia	Non Smooker	138	81.5	11.5	9	4.6	2.2	2.9	0.9	5.5	3.6	3.3
77965731	Female	Pakistan	Family History	52	NSTEMI	Dyslipidaemia	Non Smooker	138	81.5	11.5	9	4.6	2.2	2.9	0.9	5.5	3.6	3.3
77965730	Female	Pakistan	Family History	52	NSTEMI	Dyslipidaemia	Non Smooker	138	81.5	11.5	9	4.6	2.2	2.9	0.9	5.5	3.6	3.3
77965729	Female	Pakistan	Family History	52	NSTEMI	Dyslipidaemia	Non Smooker	138	81.5	11.5	9	4.6	2.2	2.9	0.9	5.5	3.6	3.3
77965728	Female	Pakistan	Family History	52	NSTEMI	Dyslipidaemia	Non Smooker	138	81.5	11.5	9	4.6	2.2	2.9	0.9	5.5	3.6	3.3
77965727	Female	Pakistan	Family History	52	NSTEMI	Dyslipidaemia	Non Smooker	138	81.5	11.5	9	4.6	2.2	2.9	0.9	5.5	3.6	3.3
77965726	Female	Pakistan	Family History	52	NSTEMI	Dyslipidaemia	Non Smooker	138	81.5	11.5	9	4.6	2.2	2.9	0.9	5.5	3.6	3.3
77965725	Female	Pakistan	Family History	52	NSTEMI	Dyslipidaemia	Non Smooker	138	81.5	11.5	9	4.6	2.2	2.9	0.9	5.5	3.6	3.3
77965724	Female	Pakistan	Family History	52	NSTEMI	Dyslipidaemia	Non Smooker	138	81.5	11.5	9	4.6	2.2	2.9	0.9	5.5	3.6	3.3
77965723	Female	Pakistan	Family History	52	NSTEMI	Dyslipidaemia	Non Smooker	138	81.5	11.5	9	4.6	2.2	2.9	0.9	5.5	3.6	3.3
77965722	Female	Pakistan	Family History	52	NSTEMI	Hypertension	Non Smooker	138	81.5	11.5	9	4.6	2.2	2.9	0.9	5.5	3.6	3.3
77965721	Female	Pakistan	Family History	52	NSTEMI	Hypertension	Non Smooker	138	81.5	11.5	9	4.6	2.2	2.9	0.9	5.5	3.6	3.3
77965720	Female	Pakistan	Family History	52	NSTEMI	Hypertension	Non Smooker	138	81.5	11.5	9	4.6	2.2	2.9	0.9	5.5	3.6	3.3
77965719	Female	Pakistan	Family History	52	NSTEMI	Hypertension	Non Smooker	138	81.5	11.5	9	4.6	2.2	2.9	0.9	5.5	3.6	3.3
77965718	Female	Pakistan	Family History	52	NSTEMI	Hypertension	Non Smooker	138	81.5	11.5	9	4.6	2.2	2.9	0.9	5.5	3.6	3.3
77965717	Female	Pakistan	Family History	52	NSTEMI	Hypertension	Non Smooker	138	81.5	11.5	9	4.6	2.2	2.9	0.9	5.5	3.6	3.3
77965716	Female	Pakistan	Family History	52	NSTEMI	Hypertension	Non Smooker	138	81.5	11.5	9	4.6	2.2	2.9	0.9	5.5	3.6	3.3
77965715	Female	Pakistan	Family History	52	NSTEMI	Hypertension	Non Smooker	138	81.5	11.5	9	4.6	2.2	2.9	0.9	5.5	3.6	3.3
77965714	Female	Pakistan	Family History	52	NSTEMI	Hypertension	Non Smooker	138	81.5	11.5	9	4.6	2.2	2.9	0.9	5.5	3.6	3.3
77965713	Female	Pakistan	Family History	52	NSTEMI	Hypertension	Non Smooker	138	81.5	11.5	9	4.6	2.2	2.9	0.9	5.5	3.6	3.3
77965712	Female	Pakistan	Family History	52	NSTEMI	Hypertension	Non Smooker	138	81.5	11.5	9	4.6	2.2	2.9	0.9	5.5	3.6	3.3
77965711	Female	Pakistan	Family History	52	NSTEMI	Hypertension	Non Smooker	138	81.5	11.5	9	4.6	2.2	2.9	0.9	5.5	3.6	3.3
77965710	Female	Pakistan	Family History	52	NSTEMI	Hypertension	Non Smooker	138	81.5	11.5	9	4.6	2.2	2.9	0.9	5.5	3.6	3.3
77965709	Female	Pakistan	Family History	52	NSTEMI	Hypertension	Non Smooker	138	81.5	11.5	9	4.6	2.2	2.9	0.9	5.5	3.6	3.3
77965708	Female	Pakistan	Family History	52	NSTEMI	Hypertension	Non Smooker	138	81.5	11.5	9	4.6	2.2	2.9	0.9	5.5	3.6	3.3
77965707	Female	Pakistan	Family History	52	NSTEMI	Hypertension	Non Smooker	138	81.5	11.5	9	4.6	2.2	2.9	0.9	5.5	3.6	3.3
77965706	Female	Pakistan	Family History	52	NSTEMI	Hypertension	Non Smooker	138	81.5	11.5	9	4.6	2.2	2.9	0.9	5.5	3.6	3.3
77965705	Female	Pakistan	Family History	52	NSTEMI	Dyslipidaemia	Non Smooker	138	81.5	11.5	9	4.6	2.2	2.9	0.9	5.5	3.6	3.3
77965704	Female	Pakistan	Family History	52	NSTEMI	Dyslipidaemia	Non Smooker	138	81.5	11.5	9	4.6	2.2	2.9	0.9	5.5	3.6	3.3
77965703	Female	Pakistan	Family History	52	NSTEMI	Dyslipidaemia	Non Smooker	138	81.5	11.5	9	4.6	2.2	2.9	0.9	5.5	3.6	3.3
77965702	Female	Pakistan	Family History	54	NSTEMI	Dyslipidaemia	Non Smooker	138	81.5	11.5	9	4.6	2.2	2.9	0.9	5.5	3.6	3.3
77965701	Female	Pakistan	Family History	54	NSTEMI	Dyslipidaemia	Non Smooker	138	81.5	11.5	9	4.6	2.2	2.9	0.9	5.5	3.6	3.3
77965700	Female	Pakistan	Family History	54	NSTEMI	Dyslipidaemia	Non Smooker	138	81.5	11.5	9	4.6	2.2	2.9	0.9	5.5	3.6	3.3
77965699	Female	Pakistan	Family History	54	NSTEMI	Dyslipidaemia	Non Smooker	138	81.5	11.5	9	4.6	2.2	2.9	0.9	5.5	3.6	3.3
77965698	Female	Pakistan	Family History	54	NSTEMI	Dyslipidaemia	Non Smooker	138	81.5	11.5	9	4.6	2.2	2.9	0.9	5.5	3.6	3.3
77965697	Female	Pakistan	Family History	54	NSTEMI	Dyslipidaemia	Non Smooker	138	81.5	11.5	9	4.6	2.2	2.9	0.9	5.5	3.6	3.3
77965696	Female	Pakistan	Family History	54	NSTEMI	Dyslipidaemia	Non Smooker	138	81.5	11.5	9	4.6	2.2	2.9	0.9	5.5	3.6	3.3
77965695	Female	Pakistan	Family History	54	NSTEMI	Dyslipidaemia	Non Smooker	138	81.5	11.5	9	4.6	2.2	2.9	0.9	5.5	3.6	3.3
77965694	Female	Pakistan	Family History	54	NSTEMI	Dyslipidaemia	Non Smooker	138	81.5	11.5	9	4.6	2.2	2.9	0.9	5.5	3.6	3.3
77965693	Female	Pakistan	Family History	52	NSTEMI	Dyslipidaemia	Non Smooker	138	81.5	11.5	9	4.6	2.2	2.9	0.9	5.5	3.6	3.3
77965692	Female	Pakistan	Family History	52	NSTEMI	Dyslipidaemia	Non Smooker	138	81.5	11.5	9	4.6	2.2	2.9	0.9	5.5	3.6	3.3
77965615	Female	Pakistan	Family History	52	NSTEMI	Dyslipidaemia	Non Smooker	138	81.5	11.5	9	4.6	2.2	2.9	0.9	5.5	3.6	3.3
77965614	Female	Pakistan	Family History	52	NSTEMI	Dyslipidaemia	Non Smooker	138	81.5	11.5	9	4.6	2.2	2.9	0.9	5.5	3.6	3.3
77965613	Female	Pakistan	Family History	52	NSTEMI	Dyslipidaemia	Non Smooker	138	81.5	11.5	9	4.6	2.2	2.9	0.9	5.5	3.6	3.3
77965612	Female	Pakistan	Family History	52	NSTEMI	Hypertension	Non Smooker	138	81.5	11.5	9	4.6	2.2	2.9	0.9	5.5	3.6	3.3
77965611	Female	Pakistan	Family History	52	NSTEMI	Hypertension	Non Smooker	138	81.5	11.5	9	4.6	2.2	2.9	0.9	5.5	3.6	3.3
77965610	Female	Pakistan	Family History	52	NSTEMI	Hypertension	Non Smooker	138	81.5	11.5	9	4.6	2.2	2.9	0.9	5.5	3.6	3.3
77965602	Male	Egypt	Family History	55	NSTEMI	Previous CHD	Non Smooker	132	81.5	11.5	9	4.8	2.3	2.9	0.9	5.6	3.6	3.4
77965601	Male	Egypt	Family History	55	NSTEMI	Previous CHD	Non Smooker	132	81.5	11.5	9	4.8	2.3	2.9	0.9	5.6	3.6	3.4
77965591	Female	Pakistan	Family History	52	NSTEMI	Hypertension	Non Smooker	138	81.5	11.5	9	4.6	2.2	2.9	0.9	5.5	3.6	3.3
77965590	Female	Pakistan	Family History	52	NSTEMI	Hypertension	Non Smooker	138	81.5	11.5	9	4.6	2.2	2.9	0.9	5.5	3.6	3.3
46275395	Male	Egypt	Family History	55	NSTEMI	Previous CHD	Non Smooker	132	81.5	11.5	9	4.8	2.3	3	0.6	5.6	3.6	3.4
46275394	Male	Egypt	Family History	55	NSTEMI	Previous CHD	Non Smooker	132	81.5	11.5	9	4.8	2.3	3	0.6	5.6	3.6	3.4
46275393	Male	Egypt	Family History	55	NSTEMI	Previous CHD	Non Smooker	132	81.5	11.5	9	4.8	2.3	3	0.6	5.6	3.6	3.4
46275392	Male	Egypt	Family History	55	NSTEMI	Previous CHD	Non Smooker	132	81.5	11.5	9	4.8	2.3	3	0.6	5.6	3.6	3.4
46275391	Female	Egypt	Family History	39	NSTEMI	Previous CHD	Non Smooker	135	81.5	11.5	9	4.8	2.4	3	0.6	5.6	3.6	3.4
46275390	Female	Egypt	Family History	39	NSTEMI	Previous CHD	Non Smooker	135	81.5	11.5	9	4.8	2.4	3	0.6	5.6	3.6	3.4
46275389	Male	Egypt	Family History	37	NSTEMI	Previous CHD	Non Smooker	135	81.5	11.5	9	4.8	2.4	3	0.6	5.6	3.6	3.4
46275388	Male	Egypt	Family History	37	NSTEMI	Previous CHD	Non Smooker	135	81.5	11.5	9	4.8	2.4	3	0.6	5.6	3.6	3.4
46275387	Male	Egypt	Family History	37	NSTEMI	Previous CHD	Non Smooker	135	81.5	11.5	9	4.8	2.4	3	0.6	5.6	3.6	3.4
46275386	Female	Egypt	Family History	39	NSTEMI	Previous CHD	Non Smooker	135	81.5	11.5	9	4.8	2.4	3	0.6	5.6	3.6	3.4
46275385	Female	Egypt	Family History	39	NSTEMI	Previous CHD	Non Smooker	135	81.5	11.5	9	4.8	2.4	3	0.6	5.6	3.6	3.4
46275384	Female	Egypt	Family History	39	NSTEMI	Previous CHD	Non Smooker	135	81.5	11.5	9	4.8	2.4	3	0.6	5.6	3.6	3.4
46275383	Male	Egypt	Family History	38	NSTEMI	Previous CHD	Non Smooker	135	81.5	11.5	9	4.8	2.4	3	0.6	5.6	3.6	3.4
46275382	Male	Egypt	Family History	38	NSTEMI	Previous CHD	Non Smooker	135	81.5	11.5	9	4.8	2.4	3	0.6	5.6	3.6	3.4
46275381	Male	Egypt	Family History	38	NSTEMI	Previous CHD	Non Smooker	135	81.5	11.5	9	4.8	2.4	3	0.6	5.6	3.6	3.4
46275380	Male	Egypt	Family History	38	NSTEMI	Previous CHD	Non Smooker	135	81.5	11.5	9	4.8	2.4	3	0.6	5.6	3.6	3.4
46275379	Male	Egypt	Family History	38	NSTEMI	Previous CHD	Non Smooker	135	81.5	11.5	9	4.8	2.4	3	0.6	5.6	3.6	3.4
46275378	Male	Jordan	Family History	39	NSTEMI	Previous CHD	Non Smooker	135	81.5	11.5	9	4.8	2.4	3	0.6	5.6	3.6	3.4
46275377	Male	Jordan	Family History	39	NSTEMI	Previous CHD	Non Smooker	135	81.5	11.5	9	4.8	2.4	3	0.6	5.6	3.6	3.4
46275376	Male	Jordan	Family History	39	NSTEMI	Previous CHD	Non Smooker	135	81.5	11.5	9	4.8	2.4	3	0.6	5.6	3.6	3.4
46275375	Male	Jordan	Family History	39	NSTEMI	Previous CHD	Non Smooker	135	81.5	11.5	9	4.8	2.4	3	0.6	5.6	3.6	3.4
46275374	Male	Jordan	Family History	39	NSTEMI	Previous CHD	Non Smooker	135	81.5	11.5	9	4.8	2.4	3	0.6	5.6	3.6	3.4
46275373	Male	Jordan	Family History	39	NSTEMI	Previous CHD	Non Smooker	135	81.5	11.5	9	4.8	2.4	3	0.6	5.6	3.6	3.4
46275372	Female	Egypt	Family History	39	NSTEMI	Previous CHD	Non Smooker	135	81.5	11.5	9	4.8	2.4	3	0.6	5.6	3.6	3.4
46275371	Female	Egypt	Family History	39	NSTEMI	Previous CHD	Non Smooker	135	81.5	11.5	9	4.8	2.4	3	0.6	5.6	3.6	3.4
46275370	Female	Egypt	Family History	39	NSTEMI	Previous CHD	Non Smooker	135	81.5	11.5	9	4.8	2.4	3	0.6	5.6	3.6	3.4
46275369	Male	Jordan	Family History	39	NSTEMI	Previous CHD	Non Smooker	135	81.5	11.5	9	4.8	2.4	3	0.6	5.6	3.6	3.4
46275368	Male	Jordan	Family History	39	NSTEMI	Previous CHD	Non Smooker	135	81.5	11.5	9	4.8	2.4	3	0.6	5.6	3.6	3.4
46275367	Male	Jordan	Family History	39	NSTEMI	Previous CHD	Non Smooker	135	81.5	11.5	9	4.8	2.4	3	0.6	5.6	3.6	3.4
46275366	Male	Jordan	Family History	39	NSTEMI	Previous CHD	Non Smooker	135	81.5	11.5	9	4.8	2.4	3	0.6	5.6	3.6	3.4
46275365	Female	Egypt	Family History	39	NSTEMI	Previous CHD	Non Smooker	135	81.5	11.5	9	4.8	2.4	3	0.6	5.6	3.6	3.4
46275364	Female	Egypt	Family History	39	NSTEMI	Previous CHD	Non Smooker	135	81.5	11.5	9	4.8	2.4	3	0.6	5.6	3.6	3.4
46275363	Female	Egypt	Family History	39	NSTEMI	Previous CHD	Non Smooker	135	81.5	11.5	9	4.8	2.4	3	0.6	5.6	3.6	3.4
46275362	Female	Egypt	Family History	39	NSTEMI	Previous CHD	Non Smooker	135	81.5	11.5	9	4.8	2.4	3	0.6	5.6	3.6	3.4
46275361	Female	Egypt	Family History	39	NSTEMI	Previous CHD	Non Smooker	135	81.5	11.5	9	4.8	2.4	3	0.6	5.6	3.6	3.4
46275357	Female	Egypt	Family History	39	NSTEMI	Previous CHD	Non Smooker	135	81.5	11.5	9	4.8	2.4	3	0.6	5.6	3.6	3.4
46275356	Female	Egypt	Family History	39	NSTEMI	Previous CHD	Non Smooker	135	81.5	11.5	9	4.8	2.4	3	0.6	5.6	3.6	3.4
46275355	Female	Egypt	Family History	39	NSTEMI	Previous CHD	Non Smooker	135	81.5	11.5	9	4.8	2.4	3	0.6	5.6	3.6	3.4
46275354	Female	Egypt	Family History	39	NSTEMI	Previous CHD	Non Smooker	135	81.5	11.5	9	4.8	2.4	3	0.6	5.6	3.6	3.4
46275353	Female	Egypt	Family History	39	NSTEMI	Previous CHD	Non Smooker	135	81.5	11.5	9	4.8	2.4	3	0.6	5.6	3.6	3.4
46275352	Female	Egypt	Family History	39	NSTEMI	Previous CHD	Non Smooker	135	81.5	11.5	9	4.8	2.4	3	0.6	5.6	3.6	3.4
46275351	Male	Egypt	Family History	38	NSTEMI	Previous CHD	Non Smooker	135	81.5	11.5	9	4.8	2.4	3	0.6	5.6	3.6	3.4
[truncated: 16,747 more rows]

## Sheet: ورقة2
Factor		Saudi	Non Saudi	South Africa	Middle East	Male	Female
Diabetes Melletus	3583	2164	1419	1123	296	2866	717
Hypertension	2608	1296	1312	663	649	1611	997
Dyslipidemia	1198	713	485	213	272	918	280
CVD	2121	714	1407	921	486	1123	998
D+H	3708	2321	1387	518	869	2107	1601
D+H+CVD	816	409	407	198	209	754	62
H+Dys	584	181	403	202	201	481	103
Other	589	421	168	208	213	402	187
Family History	3312	1763	1549	432	1117	1407	1905
